# Supplementary material for: (E)-1,2-Bis(1-allyl­benzimidazol-2-yl)ethene
Source: Acta Crystallogr Sect E Struct Rep Online. 2010 Mar 6;66(Pt 4):o764. doi: 10.1107/S1600536810007890 (PMC2983981; doi:10.1107/S1600536810007890)
Supplement: Supplementary file 1 [file e-66-0o764-sup1.cif]

##############################################################################
###                                                                        ###
###        Electronic paper (Acta Crystallographica Section E)             ###
###                                                                        ###
##############################################################################
#                                                                            #
# This CIF contains the data in a paper accepted for publication in Acta     #
# Crystallographica Section E. It conforms to the requirements of Notes      #
# for Authors for Section E, and has been peer reviewed under the auspices   #
# of the IUCr Commission on Journals.                                        #
#                                                                            #
# Full details of the Crystallographic Information File format               #
# are given in the paper "The Crystallographic Information File (CIF):       #
# a New Standard Archive File for Crystallography" by S. R. Hall, F. H.      #
# Allen and I. D. Brown [Acta Cryst. (1991), A47, 655-685].                  #
#                                                                            #
# The current version of the core CIF dictionary is obtainable from          #
# ftp://ftp.iucr.org/pub/cif_core.dic. The current version number is 2.4.    #
#                                                                            #
# Software is freely available for graphical display of the structure(s) in  #
# this CIF.  For information consult the CIF home page http://www.iucr.org/  #
# cif/home.html                                                              #
#                                                                            #
# This file may be used for bona fide research purposes within the           #
# scientific community so long as proper attribution is given to the journal # 
# article from which it was obtained.                                        #
#                                                                            #
##############################################################################
                                             
data_I
_audit_creation_method     SHELXL-97
_chemical_name_systematic
;
(<i>E</i>)-1,2-Bis(1-allylbenzimidazol-2-yl)ethene
;
_chemical_name_common     ?
_chemical_formula_moiety     'C22 H20 N4'
_chemical_formula_sum     'C22 H20 N4'
_chemical_formula_iupac     'C22 H20 N4'
_chemical_formula_weight     340.42
_chemical_melting_point     ?
_symmetry_cell_setting     monoclinic
_symmetry_space_group_name_H-M     'P 21/n'
_symmetry_space_group_name_Hall     '-P 2yn'
loop_
    _symmetry_equiv_pos_as_xyz
    'x, y, z'
    '-x+1/2, y+1/2, -z+1/2'
    '-x, -y, -z'
    'x-1/2, -y-1/2, z-1/2'
_cell_length_a     11.008(2)
_cell_length_b     13.884(3)
_cell_length_c     12.540(3)
_cell_angle_alpha     90.00
_cell_angle_beta     106.98(3)
_cell_angle_gamma     90.00
_cell_volume     1833.2(6)
_cell_formula_units_Z     4
_cell_measurement_reflns_used     2460
_cell_measurement_theta_min     3.27
_cell_measurement_theta_max     27.48
_cell_measurement_temperature     293(2)
_exptl_crystal_description     block
_exptl_crystal_colour     yellow
_exptl_crystal_size_max     0.30
_exptl_crystal_size_mid     0.25
_exptl_crystal_size_min     0.22
_exptl_crystal_density_diffrn     1.233
_exptl_crystal_density_meas     ?
_exptl_crystal_density_method     'not measured'
_exptl_crystal_F_000     720
_exptl_absorpt_coefficient_mu     0.075
_exptl_absorpt_correction_type     none
_exptl_absorpt_process_details     ?
_exptl_absorpt_correction_T_min     ?
_exptl_absorpt_correction_T_max     ?
_exptl_special_details
;
;
_diffrn_ambient_temperature     293(2)
_diffrn_radiation_type     MoK\a
_diffrn_radiation_wavelength     0.71073
_diffrn_radiation_source     'fine-focus sealed tube'
_diffrn_radiation_monochromator     graphite
_diffrn_measurement_device_type     'Rigaku SCXmini'
_diffrn_measurement_method     '\w scans'
_diffrn_detector_area_resol_mean     13.6612
_diffrn_reflns_number     18577
_diffrn_reflns_av_R_equivalents     0.0606
_diffrn_reflns_av_sigmaI/netI     0.0530
_diffrn_reflns_theta_min     3.27
_diffrn_reflns_theta_max     27.48
_diffrn_reflns_theta_full     27.48
_diffrn_measured_fraction_theta_max     0.996
_diffrn_measured_fraction_theta_full     0.996
_diffrn_reflns_limit_h_min     -14
_diffrn_reflns_limit_h_max     14
_diffrn_reflns_limit_k_min     -17
_diffrn_reflns_limit_k_max     17
_diffrn_reflns_limit_l_min     -16
_diffrn_reflns_limit_l_max     15
_diffrn_standards_number     0
_diffrn_standards_interval_count     ?
_diffrn_standards_interval_time     ?
_diffrn_standards_decay_%     ?
_refine_special_details
;
Refinement of <i>F</i>^2^ against ALL reflections. The weighted <i>R</i>-factor
wR and goodness of fit <i>S</i> are based on <i>F</i>^2^, conventional
<i>R</i>-factors <i>R</i> are based on <i>F</i>, with <i>F</i> set to zero for
negative <i>F</i>^2^. The threshold expression of <i>F</i>^2^ >
\s(<i>F</i>^2^) is used only for calculating <i>R</i>-factors(gt) etc. and is
not relevant to the choice of reflections for refinement. <i>R</i>-factors
based on <i>F</i>^2^ are statistically about twice as large as those based on
<i>F</i>, and <i>R</i>- factors based on ALL data will be even larger.
;
_reflns_number_total     4190
_reflns_number_gt     2460
_reflns_threshold_expression     I>2sigma(I)
_refine_ls_structure_factor_coef     Fsqd
_refine_ls_matrix_type     full
_refine_ls_R_factor_all     0.1090
_refine_ls_R_factor_gt     0.0580
_refine_ls_wR_factor_gt     0.1276
_refine_ls_wR_factor_ref     0.1494
_refine_ls_goodness_of_fit_ref     1.027
_refine_ls_restrained_S_all     1.027
_refine_ls_number_reflns     4190
_refine_ls_number_parameters     254
_refine_ls_number_restraints     0
_refine_ls_hydrogen_treatment     constr
_refine_ls_weighting_scheme     calc
_refine_ls_weighting_details
         'calc w=1/[\s^2^(Fo^2^)+(0.0589P)^2^+0.2641P] where P=(Fo^2^+2Fc^2^)/3'
_atom_sites_solution_hydrogens     geom
_atom_sites_solution_primary     direct
_atom_sites_solution_secondary     difmap
_refine_ls_shift/su_max     0.008
_refine_ls_shift/su_mean     0.001
_refine_diff_density_max     0.146
_refine_diff_density_min     -0.173
_refine_ls_extinction_method     none
_refine_ls_extinction_coef     ?
loop_
    _atom_type_symbol
    _atom_type_description
    _atom_type_scat_dispersion_real
    _atom_type_scat_dispersion_imag
    _atom_type_scat_source
    'C' 'C' 0.0033 0.0016
                         'International Tables Vol C Tables 4.2.6.8 and 6.1.1.4'
    'H' 'H' 0.0000 0.0000
                         'International Tables Vol C Tables 4.2.6.8 and 6.1.1.4'
    'N' 'N' 0.0061 0.0033
                         'International Tables Vol C Tables 4.2.6.8 and 6.1.1.4'
_computing_data_collection     'CrystalClear (Rigaku, 2005)'
_computing_cell_refinement     'CrystalClear (Rigaku, 2005)'
_computing_data_reduction     'CrystalClear (Rigaku, 2005)'
_computing_structure_solution     'SHELXS97 (Sheldrick, 2008)'
_computing_structure_refinement     'SHELXL97 (Sheldrick, 2008)'
_computing_molecular_graphics     'ORTEP-3 for Windows (Farrugia, 1997)'
_computing_publication_material     'SHELXL97 (Sheldrick, 2008)'
loop_
    _atom_site_type_symbol
    _atom_site_label
    _atom_site_fract_x
    _atom_site_fract_y
    _atom_site_fract_z
    _atom_site_U_iso_or_equiv
    _atom_site_adp_type
    _atom_site_calc_flag
    _atom_site_refinement_flags
    _atom_site_occupancy
    _atom_site_disorder_assembly
    _atom_site_disorder_group
    C C1 0.70227(17) 0.49610(14) 0.68558(15) 0.0475(5) Uani d . 1 . .
    C C2 0.7143(2) 0.47856(16) 0.79793(16) 0.0606(6) Uani d . 1 . .
    H H2A 0.6965 0.4160 0.8224 0.073 Uiso d R 1 . .
    C C3 0.7536(2) 0.5530(2) 0.87212(18) 0.0695(6) Uani d . 1 . .
    H H3A 0.7624 0.5425 0.9497 0.083 Uiso d R 1 . .
    C C4 0.7819(2) 0.64336(18) 0.83744(18) 0.0667(6) Uani d . 1 . .
    H H4A 0.8079 0.6938 0.8917 0.080 Uiso d R 1 . .
    C C5 0.77246(18) 0.66223(16) 0.72750(18) 0.0607(6) Uani d . 1 . .
    H H5A 0.7930 0.7243 0.7036 0.073 Uiso d R 1 . .
    C C6 0.73172(17) 0.58701(14) 0.65273(15) 0.0476(5) Uani d . 1 . .
    C C7 0.66687(17) 0.48863(13) 0.50843(15) 0.0463(5) Uani d . 1 . .
    C C8 0.63061(18) 0.45683(15) 0.39313(16) 0.0512(5) Uani d . 1 . .
    H H8A 0.6325 0.5030 0.3366 0.061 Uiso d R 1 . .
    C C9 0.59503(17) 0.36809(14) 0.36025(15) 0.0497(5) Uani d . 1 . .
    H H9A 0.5926 0.3208 0.4154 0.060 Uiso d R 1 . .
    C C10 0.55903(17) 0.34044(14) 0.24347(15) 0.0455(4) Uani d . 1 . .
    C C11 0.48500(17) 0.25237(14) 0.09206(15) 0.0485(5) Uani d . 1 . .
    C C12 0.4338(2) 0.18326(17) 0.01055(19) 0.0671(6) Uani d . 1 . .
    H H12A 0.4073 0.1210 0.0286 0.081 Uiso d R 1 . .
    C C13 0.4604(2) 0.3003(2) -0.12454(19) 0.0736(7) Uani d . 1 . .
    H H13A 0.4532 0.3147 -0.2010 0.088 Uiso d R 1 . .
    C C14 0.5093(2) 0.36810(17) -0.04472(16) 0.0617(6) Uani d . 1 . .
    H H14A 0.5331 0.4308 -0.0640 0.074 Uiso d R 1 . .
    C C15 0.52313(17) 0.34327(14) 0.06632(15) 0.0487(5) Uani d . 1 . .
    C C16 0.7238(2) 0.66083(15) 0.46662(17) 0.0606(6) Uani d . 1 . .
    H H16A 0.7323 0.6351 0.3981 0.073 Uiso d R 1 . .
    H H16B 0.7996 0.6964 0.5020 0.073 Uiso d R 1 . .
    C C17 0.6124(2) 0.72847(16) 0.44099(16) 0.0595(6) Uani d . 1 . .
    H H17A 0.5285 0.7013 0.4194 0.071 Uiso d R 1 . .
    C C18 0.6240(3) 0.82080(18) 0.4455(2) 0.0858(8) Uani d . 1 . .
    H H18A 0.7070 0.8494 0.4669 0.103 Uiso d R 1 . .
    H H18B 0.5499 0.8610 0.4285 0.103 Uiso d R 1 . .
    C C19 0.4846(2) 0.17117(16) 0.27155(19) 0.0695(6) Uani d . 1 . .
    H H19A 0.4136 0.1329 0.2282 0.083 Uiso calc R 1 A 1
    H H19B 0.4661 0.1938 0.3383 0.083 Uiso calc R 1 A 1
    C C20 0.6135(9) 0.1094(6) 0.3030(5) 0.0653(18) Uani d P 0.625(16) B 1
    H H20A 0.6899 0.1385 0.3413 0.078 Uiso calc PR 0.625(16) B 1
    C C21 0.6122(10) 0.0200(6) 0.2758(5) 0.102(3) Uani d P 0.625(16) B 1
    H H21A 0.5361 -0.0094 0.2375 0.122 Uiso calc PR 0.625(16) B 1
    H H21B 0.6874 -0.0151 0.2945 0.122 Uiso calc PR 0.625(16) B 1
    C C20' 0.5505(16) 0.0869(8) 0.2990(8) 0.070(3) Uani d P 0.375(16) B 2
    H H20B 0.5114 0.0332 0.3242 0.084 Uiso d PR 0.375(16) B 2
    C C21' 0.6665(16) 0.0799(17) 0.2913(11) 0.107(6) Uani d P 0.375(16) B 2
    H H21C 0.7040 0.1323 0.2672 0.129 Uiso calc PR 0.375(16) B 2
    H H21D 0.7113 0.0225 0.3099 0.129 Uiso calc PR 0.375(16) B 2
    C C22 0.4227(2) 0.2096(2) -0.09844(19) 0.0763(7) Uani d . 1 . .
    H H22A 0.3871 0.1647 -0.1575 0.092 Uiso d R 1 . .
    N N1 0.70924(15) 0.58089(11) 0.53845(13) 0.0495(4) Uani d . 1 . .
    N N2 0.66254(15) 0.43508(11) 0.59442(13) 0.0508(4) Uani d . 1 . .
    N N3 0.50861(14) 0.25146(11) 0.20645(13) 0.0492(4) Uani d . 1 B .
    N N4 0.56959(15) 0.39678(12) 0.16199(13) 0.0519(4) Uani d . 1 . .
loop_
    _atom_site_aniso_label
    _atom_site_aniso_U_11
    _atom_site_aniso_U_22
    _atom_site_aniso_U_33
    _atom_site_aniso_U_12
    _atom_site_aniso_U_13
    _atom_site_aniso_U_23
    C1 0.0431(10) 0.0553(12) 0.0437(11) 0.0080(9) 0.0123(8) -0.0019(9)
    C2 0.0664(14) 0.0683(14) 0.0493(13) 0.0101(11) 0.0202(10) 0.0043(11)
    C3 0.0678(15) 0.0964(18) 0.0427(12) 0.0113(13) 0.0139(11) -0.0080(13)
    C4 0.0583(13) 0.0808(17) 0.0566(14) -0.0005(12) 0.0097(10) -0.0224(12)
    C5 0.0548(13) 0.0643(13) 0.0594(14) -0.0063(11) 0.0113(10) -0.0127(11)
    C6 0.0397(10) 0.0556(12) 0.0455(11) 0.0020(9) 0.0092(8) -0.0026(9)
    C7 0.0444(10) 0.0472(11) 0.0463(11) 0.0044(9) 0.0115(8) -0.0026(9)
    C8 0.0558(12) 0.0531(12) 0.0433(11) 0.0033(9) 0.0123(9) -0.0003(9)
    C9 0.0508(11) 0.0540(12) 0.0436(11) 0.0039(9) 0.0124(9) 0.0024(9)
    C10 0.0440(10) 0.0477(11) 0.0443(11) 0.0011(9) 0.0121(8) -0.0009(9)
    C11 0.0403(10) 0.0591(12) 0.0456(11) -0.0010(9) 0.0117(8) -0.0089(9)
    C12 0.0574(13) 0.0779(16) 0.0658(15) -0.0151(12) 0.0176(11) -0.0201(12)
    C13 0.0684(15) 0.104(2) 0.0456(13) 0.0098(14) 0.0120(11) -0.0023(13)
    C14 0.0674(14) 0.0716(14) 0.0464(13) 0.0084(11) 0.0169(10) 0.0015(11)
    C15 0.0464(11) 0.0558(12) 0.0446(11) 0.0046(9) 0.0143(8) -0.0021(9)
    C16 0.0659(13) 0.0631(13) 0.0562(13) -0.0127(11) 0.0233(10) -0.0037(11)
    C17 0.0653(13) 0.0626(14) 0.0462(12) -0.0072(11) 0.0095(10) 0.0053(10)
    C18 0.0754(17) 0.0703(17) 0.103(2) 0.0004(13) 0.0121(14) 0.0072(15)
    C19 0.0989(18) 0.0522(13) 0.0654(15) -0.0098(13) 0.0364(13) -0.0003(11)
    C20 0.077(5) 0.063(4) 0.061(3) -0.016(3) 0.028(3) 0.015(2)
    C21 0.116(6) 0.075(5) 0.112(4) 0.016(4) 0.031(4) -0.003(3)
    C20' 0.080(8) 0.054(6) 0.083(5) -0.005(5) 0.037(5) 0.015(4)
    C21' 0.095(10) 0.144(17) 0.097(7) 0.021(9) 0.053(7) 0.004(9)
    C22 0.0629(15) 0.105(2) 0.0547(15) -0.0058(14) 0.0068(11) -0.0297(14)
    N1 0.0527(9) 0.0499(9) 0.0451(10) -0.0033(8) 0.0127(7) -0.0031(8)
    N2 0.0559(10) 0.0492(9) 0.0473(10) 0.0033(8) 0.0149(8) -0.0004(8)
    N3 0.0505(9) 0.0498(9) 0.0485(10) -0.0029(8) 0.0163(7) -0.0027(7)
    N4 0.0586(10) 0.0524(10) 0.0451(10) -0.0021(8) 0.0155(8) -0.0013(8)
_geom_special_details
;
All esds (except the esd in the dihedral angle between two l.s. planes) are
estimated using the full covariance matrix. The cell esds are taken into
account individually in the estimation of esds in distances, angles and
torsion angles; correlations between esds in cell parameters are only used
when they are defined by crystal symmetry. An approximate (isotropic)
treatment of cell esds is used for estimating esds involving l.s. planes.
;
loop_
    _geom_bond_atom_site_label_1
    _geom_bond_atom_site_label_2
    _geom_bond_site_symmetry_2
    _geom_bond_distance
    _geom_bond_publ_flag
    C1 N2 . 1.387(2) ?
    C1 C6 . 1.395(3) ?
    C1 C2 . 1.398(3) ?
    C2 C3 . 1.373(3) ?
    C2 H2A . 0.9600 ?
    C3 C4 . 1.392(3) ?
    C3 H3A . 0.9601 ?
    C4 C5 . 1.377(3) ?
    C4 H4A . 0.9601 ?
    C5 C6 . 1.388(3) ?
    C5 H5A . 0.9600 ?
    C6 N1 . 1.384(2) ?
    C7 N2 . 1.322(2) ?
    C7 N1 . 1.378(2) ?
    C7 C8 . 1.452(3) ?
    C8 C9 . 1.322(3) ?
    C8 H8A . 0.9601 ?
    C9 C10 . 1.453(3) ?
    C9 H9A . 0.9598 ?
    C10 N4 . 1.319(2) ?
    C10 N3 . 1.378(2) ?
    C11 N3 . 1.381(2) ?
    C11 C12 . 1.395(3) ?
    C11 C15 . 1.397(3) ?
    C12 C22 . 1.385(3) ?
    C12 H12A . 0.9600 ?
    C13 C14 . 1.365(3) ?
    C13 C22 . 1.395(3) ?
    C13 H13A . 0.9600 ?
    C14 C15 . 1.399(3) ?
    C14 H14A . 0.9599 ?
    C15 N4 . 1.377(2) ?
    C16 N1 . 1.467(2) ?
    C16 C17 . 1.503(3) ?
    C16 H16A . 0.9599 ?
    C16 H16B . 0.9600 ?
    C17 C18 . 1.288(3) ?
    C17 H17A . 0.9601 ?
    C18 H18A . 0.9598 ?
    C18 H18B . 0.9600 ?
    C19 C20' . 1.367(10) ?
    C19 N3 . 1.451(2) ?
    C19 C20 . 1.605(8) ?
    C19 H19A . 0.9700 ?
    C19 H19B . 0.9700 ?
    C20 C21 . 1.286(14) ?
    C20 H20A . 0.9300 ?
    C21 H21A . 0.9300 ?
    C21 H21B . 0.9300 ?
    C20' C21' . 1.31(3) ?
    C20' H20B . 0.9601 ?
    C21' H21C . 0.9300 ?
    C21' H21D . 0.9300 ?
    C22 H22A . 0.9602 ?
loop_
    _geom_angle_atom_site_label_1
    _geom_angle_atom_site_label_2
    _geom_angle_atom_site_label_3
    _geom_angle_site_symmetry_1
    _geom_angle_site_symmetry_3
    _geom_angle
    _geom_angle_publ_flag
    N2 C1 C6 . . 110.73(16) ?
    N2 C1 C2 . . 129.69(19) ?
    C6 C1 C2 . . 119.58(19) ?
    C3 C2 C1 . . 118.0(2) ?
    C3 C2 H2A . . 121.1 ?
    C1 C2 H2A . . 120.8 ?
    C2 C3 C4 . . 121.4(2) ?
    C2 C3 H3A . . 119.3 ?
    C4 C3 H3A . . 119.2 ?
    C5 C4 C3 . . 121.7(2) ?
    C5 C4 H4A . . 119.4 ?
    C3 C4 H4A . . 118.9 ?
    C4 C5 C6 . . 116.6(2) ?
    C4 C5 H5A . . 121.8 ?
    C6 C5 H5A . . 121.6 ?
    N1 C6 C5 . . 132.12(19) ?
    N1 C6 C1 . . 105.28(16) ?
    C5 C6 C1 . . 122.59(19) ?
    N2 C7 N1 . . 112.96(16) ?
    N2 C7 C8 . . 125.19(18) ?
    N1 C7 C8 . . 121.85(17) ?
    C9 C8 C7 . . 124.36(19) ?
    C9 C8 H8A . . 117.4 ?
    C7 C8 H8A . . 118.2 ?
    C8 C9 C10 . . 121.97(18) ?
    C8 C9 H9A . . 118.8 ?
    C10 C9 H9A . . 119.3 ?
    N4 C10 N3 . . 112.87(16) ?
    N4 C10 C9 . . 124.38(17) ?
    N3 C10 C9 . . 122.75(17) ?
    N3 C11 C12 . . 131.9(2) ?
    N3 C11 C15 . . 105.67(16) ?
    C12 C11 C15 . . 122.43(19) ?
    C22 C12 C11 . . 116.2(2) ?
    C22 C12 H12A . . 121.7 ?
    C11 C12 H12A . . 122.1 ?
    C14 C13 C22 . . 122.1(2) ?
    C14 C13 H13A . . 119.2 ?
    C22 C13 H13A . . 118.7 ?
    C13 C14 C15 . . 117.7(2) ?
    C13 C14 H14A . . 121.3 ?
    C15 C14 H14A . . 121.0 ?
    N4 C15 C11 . . 110.26(16) ?
    N4 C15 C14 . . 129.74(19) ?
    C11 C15 C14 . . 119.99(18) ?
    N1 C16 C17 . . 112.04(17) ?
    N1 C16 H16A . . 108.9 ?
    C17 C16 H16A . . 109.1 ?
    N1 C16 H16B . . 109.9 ?
    C17 C16 H16B . . 108.8 ?
    H16A C16 H16B . . 107.9 ?
    C18 C17 C16 . . 123.2(2) ?
    C18 C17 H17A . . 118.6 ?
    C16 C17 H17A . . 118.2 ?
    C17 C18 H18A . . 119.9 ?
    C17 C18 H18B . . 120.1 ?
    H18A C18 H18B . . 120.0 ?
    C20' C19 N3 . . 129.0(7) ?
    C20' C19 C20 . . 27.7(5) ?
    N3 C19 C20 . . 104.8(3) ?
    C20' C19 H19A . . 87.3 ?
    N3 C19 H19A . . 110.8 ?
    C20 C19 H19A . . 110.8 ?
    C20' C19 H19B . . 106.9 ?
    N3 C19 H19B . . 110.8 ?
    C20 C19 H19B . . 110.8 ?
    H19A C19 H19B . . 108.9 ?
    C21 C20 C19 . . 120.7(10) ?
    C21 C20 H20A . . 119.7 ?
    C19 C20 H20A . . 119.7 ?
    C20 C21 H21A . . 120.0 ?
    C20 C21 H21B . . 120.0 ?
    H21A C21 H21B . . 120.0 ?
    C20 C21 H20B . . 73.3 ?
    H21A C21 H20B . . 65.1 ?
    H21B C21 H20B . . 135.0 ?
    C21' C20' C19 . . 120.1(19) ?
    C21' C20' H20B . . 120.5 ?
    C19 C20' H20B . . 119.5 ?
    C20' C21' H21C . . 120.0 ?
    C20' C21' H21D . . 120.0 ?
    H21C C21' H21D . . 120.0 ?
    C12 C22 C13 . . 121.5(2) ?
    C12 C22 H22A . . 119.3 ?
    C13 C22 H22A . . 119.2 ?
    C7 N1 C6 . . 106.49(15) ?
    C7 N1 C16 . . 128.65(16) ?
    C6 N1 C16 . . 124.80(15) ?
    C7 N2 C1 . . 104.53(16) ?
    C10 N3 C11 . . 106.07(15) ?
    C10 N3 C19 . . 128.38(17) ?
    C11 N3 C19 . . 125.55(17) ?
    C10 N4 C15 . . 105.12(16) ?
data_global
_journal_date_recd_electronic     2010-01-21
_journal_date_accepted     2010-03-02
_journal_name_full     'Acta Crystallographica, Section E'
_journal_year     2010
_journal_volume     66
_journal_issue      4
_journal_page_first     o764
_journal_page_last     o764
_journal_paper_category     QO
_journal_coeditor_code     XU2721
_publ_contact_author_name     'Li-Zhuang Chen'
_publ_contact_author_address
;
School of Material Science and Engineering,
Jiangsu University of Science and Technology,
Zhenjiang 212003,
P. R. China
;
_publ_contact_author_email     'clz1977@sina.com'
_publ_contact_author_fax     '+86-511-84401183'
_publ_contact_author_phone     '+86-511-84401183'
_publ_section_title
;
(<i>E</i>)-1,2-Bis(1-allylbenzimidazol-2-yl)ethene
;
loop_
    _publ_author_name
    _publ_author_address
    'Chen, Li-Zhuang'
;
School of Material Science and Engineering,
Jiangsu University of Science and Technology,
Zhenjiang 212003,
People's Republic of China
;
