# Supplementary material for: (E)-1,2-Bis(1-allyl­benzimidazol-2-yl)ethene
Source: Acta Crystallogr Sect E Struct Rep Online. 2010 Mar 6;66(Pt 4):o764. doi: 10.1107/S1600536810007890 (PMC2983981; doi:10.1107/S1600536810007890)
Supplement: Supplementary file 2 [file e-66-0o764-Isup2.hkl]

# 
# h,k,l, Fc-squared, Fo-squared, sigma(Fo-squared) and status flag 
# 
data_I
_shelx_title ' 111 in P2(1)/n' 
_shelx_refln_list_code          4 
_shelx_F_calc_maximum      152.29 
_exptl_crystal_F_000       720.00 
_reflns_d_resolution_high  0.7700 
 
loop_ 
 _symmetry_equiv_pos_as_xyz 
 'x, y, z' 
 '-x+1/2, y+1/2, -z+1/2' 
 '-x, -y, -z' 
 'x-1/2, -y-1/2, z-1/2' 
 
_cell_length_a    11.0083 
_cell_length_b    13.8842 
_cell_length_c    12.5405 
_cell_angle_alpha  90.000 
_cell_angle_beta  106.977 
_cell_angle_gamma  90.000 
 
_shelx_F_squared_multiplier     1.000 
 
loop_ 
 _refln_index_h 
 _refln_index_k 
 _refln_index_l 
 _refln_F_squared_calc 
 _refln_F_squared_meas 
 _refln_F_squared_sigma 
 _refln_observed_status 
   2   0   0      197.94      165.58      7.57 o 
   4   0   0     4266.04     4207.69    115.40 o 
   6   0   0      134.73      118.00      5.13 o 
   8   0   0       52.73       49.72      4.33 o 
  10   0   0       41.96       28.51     10.87 o 
  12   0   0        0.00       -4.50      5.43 o 
   2   1   0      119.65       91.62      2.13 o 
   3   1   0     1938.93     1892.19     19.99 o 
   4   1   0      434.22      410.02      6.01 o 
   5   1   0     1320.62     1259.44     18.21 o 
   6   1   0       16.55       16.57      1.59 o 
   7   1   0       76.21       67.71      3.11 o 
   8   1   0        7.84       12.49      2.02 o 
   9   1   0        0.00        0.80      1.70 o 
  10   1   0        7.73        9.37      3.05 o 
  11   1   0        0.53        6.75      3.81 o 
  12   1   0        0.04       -1.83      3.73 o 
  13   1   0        2.98       15.19      6.53 o 
   1   2   0     1862.61     1670.37     13.31 o 
   2   2   0    23192.08    22143.57    339.57 o 
   3   2   0    20952.22    20498.79    194.76 o 
   4   2   0      948.33      943.89     12.02 o 
   5   2   0      118.91      114.39      2.91 o 
   6   2   0       10.74       10.32      1.50 o 
   7   2   0      302.34      295.87      8.36 o 
   8   2   0       88.61       81.67      3.79 o 
   9   2   0       14.73       12.78      2.59 o 
  10   2   0       27.28       34.54      4.31 o 
  11   2   0       23.25       26.24      4.95 o 
  12   2   0        4.02        0.23      2.95 o 
  13   2   0        5.42        4.50      5.35 o 
   1   3   0        9.94       19.53      3.23 o 
   2   3   0    11442.71    11531.60    106.90 o 
   3   3   0     6619.97     6546.95     67.98 o 
   4   3   0     1575.34     1577.75     19.56 o 
   5   3   0      310.26      323.28      5.84 o 
   6   3   0       67.92       79.65      3.85 o 
   7   3   0       44.12       40.10      2.39 o 
   8   3   0       78.48       75.75      4.73 o 
   9   3   0        5.67        7.73      2.64 o 
  10   3   0       11.94       17.89      3.77 o 
  11   3   0        4.62        3.07      3.18 o 
  12   3   0        4.95        3.82      3.98 o 
  13   3   0        1.99        1.51      4.32 o 
   0   4   0      775.85      715.25     15.17 o 
   1   4   0        1.68        2.01      0.87 o 
   2   4   0        6.05        6.94      1.57 o 
   3   4   0      552.59      519.85      9.82 o 
   4   4   0      182.44      172.00      3.11 o 
   5   4   0      798.27      800.92     11.64 o 
   6   4   0      862.69      832.65     16.29 o 
   7   4   0       51.46       59.75      5.59 o 
   8   4   0       22.05       30.69      4.35 o 
   9   4   0        0.82        0.19      2.13 o 
  10   4   0       17.93       24.86      3.83 o 
  11   4   0        1.38        0.36      2.60 o 
  12   4   0        1.41       -3.24      4.30 o 
  13   4   0        0.00       12.32     15.54 o 
   1   5   0      497.21      499.52      8.13 o 
   2   5   0      118.36      110.32      2.81 o 
   3   5   0      110.24      107.16      4.29 o 
   4   5   0      551.42      507.41      9.97 o 
   5   5   0      142.73      148.49      3.34 o 
   6   5   0      246.92      264.15      8.00 o 
   7   5   0      100.34       91.28      6.25 o 
   8   5   0      136.53      129.84      6.58 o 
   9   5   0        4.38        4.96      2.75 o 
  10   5   0       19.22       25.62      4.31 o 
  11   5   0        0.64       -0.98      2.95 o 
  12   5   0        4.42        7.91      4.79 o 
  13   5   0       24.53       24.71      9.88 o 
   0   6   0     1085.19     1109.45    192.43 o 
   1   6   0      298.92      301.92      5.93 o 
   2   6   0       40.62       41.97      2.08 o 
   3   6   0      246.50      235.19      5.33 o 
   4   6   0       14.44       15.26      1.26 o 
   5   6   0      377.86      407.17      7.29 o 
   6   6   0       36.12       32.46      2.92 o 
   7   6   0        1.31        3.10      3.01 o 
   8   6   0       70.69       70.03      5.24 o 
   9   6   0        4.73        7.66      3.12 o 
  10   6   0        3.32        8.73      3.51 o 
  11   6   0        3.11       13.16      6.29 o 
  12   6   0       16.69       21.39      6.19 o 
   1   7   0       69.78       96.32      9.24 o 
   2   7   0        0.82       -0.05      0.92 o 
   3   7   0      208.50      215.16      5.78 o 
   4   7   0      857.46      842.14     15.44 o 
   5   7   0        5.04        5.53      1.10 o 
   6   7   0        0.50        4.34      3.45 o 
   7   7   0        5.52        2.98      2.02 o 
   8   7   0        0.37        4.95      2.64 o 
   9   7   0       26.56       24.35      3.99 o 
  10   7   0       21.70       28.44      5.07 o 
  11   7   0       29.32       43.65      7.15 o 
  12   7   0        0.19        1.70      4.02 o 
   0   8   0       16.37       32.11      2.99 o 
   1   8   0      280.71      332.29     25.31 o 
   2   8   0      247.53      270.74     21.75 o 
   3   8   0      260.61      279.71     19.60 o 
   4   8   0       39.90       53.22      3.73 o 
   5   8   0        9.88       15.60      2.65 o 
   6   8   0       51.16       39.68      4.45 o 
   7   8   0       75.79       81.86      5.88 o 
   8   8   0       12.24       13.75      3.83 o 
   9   8   0       23.66       29.28      5.98 o 
  10   8   0      128.94      133.40     10.07 o 
  11   8   0       22.24       29.82      6.37 o 
  12   8   0        5.69        4.67      6.47 o 
   1   9   0       60.32       50.21      2.90 o 
   2   9   0      590.95      600.05     14.34 o 
   3   9   0        0.45        2.00      2.41 o 
   4   9   0        4.92        5.59      1.66 o 
   5   9   0       26.69       33.25      3.66 o 
   6   9   0      147.93      133.35      6.51 o 
   7   9   0       17.63       18.90      3.32 o 
   8   9   0       51.53       51.15      5.69 o 
   9   9   0       15.63       12.88      4.42 o 
  10   9   0       23.48       21.96      6.03 o 
  11   9   0        0.83        7.78      6.24 o 
   0  10   0      139.81      154.76      7.71 o 
   1  10   0      134.12      152.87      5.44 o 
   2  10   0       69.10       64.63      5.71 o 
   3  10   0      388.30      346.92     10.89 o 
   4  10   0      220.96      207.41      7.68 o 
   5  10   0       35.18       41.72      4.20 o 
   6  10   0       65.90       65.84      6.41 o 
   7  10   0        4.09        7.67      5.00 o 
   8  10   0      152.34      139.02      8.24 o 
   9  10   0       14.76       13.78      5.27 o 
  10  10   0        1.13        4.30      5.29 o 
  11  10   0        0.62       -0.44      4.58 o 
   1  11   0      187.99      179.47      6.60 o 
   2  11   0       13.96       27.84      3.23 o 
   3  11   0       77.38       62.59      4.73 o 
   4  11   0       52.91       53.22      6.34 o 
   5  11   0      176.18      163.55      9.77 o 
   6  11   0        3.86        9.89      3.95 o 
   7  11   0      136.20      113.06      7.30 o 
   8  11   0       32.04       37.96      5.85 o 
   9  11   0        1.00        2.37      4.81 o 
  10  11   0        2.15        2.72      5.45 o 
   0  12   0      618.82      612.82     24.14 o 
   1  12   0       87.94       86.43      5.08 o 
   2  12   0        5.79        3.97      2.04 o 
   3  12   0       21.25       23.29      4.35 o 
   4  12   0      331.92      299.34     11.70 o 
   5  12   0       16.56        9.62      3.87 o 
   6  12   0       31.58       29.78      4.73 o 
   7  12   0        4.90       12.74      6.24 o 
   8  12   0        0.82        4.95      5.16 o 
   9  12   0        5.09       -4.27      5.23 o 
  10  12   0        0.97       20.59     10.00 o 
   1  13   0       61.38       61.19      4.43 o 
   2  13   0        0.21       -1.87      3.38 o 
   3  13   0       23.55       32.59      4.15 o 
   4  13   0        7.29        6.53      3.73 o 
   5  13   0       20.03       10.48      4.24 o 
   6  13   0        1.13        3.08      3.65 o 
   7  13   0        7.71       11.79      5.76 o 
   8  13   0        0.90       -1.30      4.72 o 
   9  13   0        0.32        4.97      6.32 o 
   0  14   0        1.53       -0.31      2.86 o 
   1  14   0       44.08       48.97      4.10 o 
   2  14   0      138.63      112.95      6.94 o 
   3  14   0        3.24        3.08      2.43 o 
   4  14   0        0.16        0.13      2.99 o 
   5  14   0        0.86        3.07      3.54 o 
   6  14   0        0.30        1.60      3.92 o 
   7  14   0       42.06       41.61     10.49 o 
   8  14   0       16.86       23.33     12.35 o 
   1  15   0        0.55        5.46      2.73 o 
   2  15   0        2.86        4.07      3.00 o 
   3  15   0        6.78        2.33      3.31 o 
   4  15   0        3.64        2.37      4.13 o 
   5  15   0       11.04       10.57      4.58 o 
   6  15   0        8.30        9.13      6.46 o 
   7  15   0        7.33       20.26     10.44 o 
   0  16   0        0.03        5.48      5.55 o 
   1  16   0        0.00        4.07      3.78 o 
   2  16   0        6.48        5.67      3.39 o 
   3  16   0        1.92        0.85      3.38 o 
   4  16   0        1.86       12.88      5.65 o 
   5  16   0        8.11        4.43      5.48 o 
   6  16   0       23.45       33.49      8.48 o 
   1  17   0        0.56        2.98      4.46 o 
   2  17   0        0.00        8.73      7.24 o 
   3  17   0        5.03       -0.50      4.19 o 
   4  17   0       14.67       26.06      9.42 o 
 -13   0   1        1.85        4.30      5.21 o 
 -11   0   1        6.69       14.54      5.44 o 
  -9   0   1      118.92      116.82      7.92 o 
  -7   0   1        8.67       19.02      2.82 o 
  -5   0   1       40.31       33.91      4.99 o 
   3   0   1       43.39       49.18      4.50 o 
   5   0   1       44.56       34.83      2.77 o 
   7   0   1       19.58       20.41      2.94 o 
   9   0   1       61.48       62.91      6.22 o 
  11   0   1       71.60       71.11      9.98 o 
  13   0   1        0.51       -1.86     10.44 o 
 -13   1   1        5.12        2.46      3.62 o 
 -12   1   1        5.05        3.78      3.45 o 
 -11   1   1        2.27        8.32      3.56 o 
 -10   1   1        1.58        0.99      2.21 o 
  -9   1   1       27.30       26.55      3.14 o 
  -8   1   1      119.89      116.92      6.12 o 
  -7   1   1      312.83      319.90      8.24 o 
  -6   1   1      101.05       95.13      4.23 o 
  -5   1   1       22.54       29.54      1.60 o 
  -4   1   1     7373.18     7028.48     86.74 o 
  -3   1   1     8826.89     8345.22    110.64 o 
  -2   1   1     2281.95     2030.18     37.82 o 
   1   1   1     7148.45     6417.43     32.81 o 
   2   1   1     5020.91     4744.06     39.18 o 
   3   1   1      479.50      444.05      7.68 o 
   4   1   1      172.20      168.51      3.92 o 
   5   1   1        6.24        9.80      1.85 o 
   6   1   1        1.03        0.84      1.07 o 
   7   1   1       25.41       30.60      2.84 o 
   8   1   1       22.11       25.28      2.71 o 
   9   1   1       21.69       23.71      3.42 o 
  10   1   1        1.63        2.87      2.00 o 
  11   1   1      111.58      109.98      7.69 o 
  12   1   1        0.72        1.89      3.19 o 
  13   1   1        0.05       -7.56      9.13 o 
 -13   2   1        5.95       10.41      5.16 o 
 -12   2   1        8.47        4.64      4.19 o 
 -11   2   1       10.07        9.42      3.31 o 
 -10   2   1       68.63       71.49     10.08 o 
  -9   2   1      111.91      119.97      6.65 o 
  -8   2   1       98.39       76.37      4.85 o 
  -7   2   1       75.30       79.63      3.59 o 
  -6   2   1     5712.65     5613.67     79.94 o 
  -5   2   1     2256.05     2194.49     27.88 o 
  -4   2   1       30.41       25.67      1.45 o 
  -3   2   1      473.72      507.65     48.96 o 
  -2   2   1     2564.38     2439.38     12.48 o 
  -1   2   1    13136.04    12144.46     84.66 o 
   0   2   1     2910.34     2751.63     16.05 o 
   1   2   1      521.86      509.03      3.83 o 
   2   2   1      357.44      324.07      6.78 o 
   3   2   1      251.16      265.75      4.18 o 
   4   2   1      258.71      311.66      6.33 o 
   5   2   1       90.25       86.89      3.31 o 
   6   2   1        0.40       -1.46      1.46 o 
   7   2   1        2.02        4.90      2.47 o 
   8   2   1      162.93      150.59      6.65 o 
   9   2   1        3.98        3.01      1.78 o 
  10   2   1       11.00       13.21      3.15 o 
  11   2   1        0.82       -1.43      2.41 o 
  12   2   1        5.11        2.21      4.95 o 
  13   2   1       12.16        2.68      9.36 o 
 -13   3   1        0.06       -2.02      4.58 o 
 -12   3   1       10.54       12.33      6.00 o 
 -11   3   1       52.42       44.15      4.84 o 
 -10   3   1       18.71       24.86      5.50 o 
  -9   3   1        0.68       -2.25      2.37 o 
  -8   3   1       26.42       29.74      3.60 o 
  -7   3   1      899.36      902.69     21.76 o 
  -6   3   1     6647.74     6164.17     88.14 o 
  -5   3   1     6443.20     6380.35    106.86 o 
  -4   3   1        4.99        4.26      1.13 o 
  -3   3   1      199.84      208.00     15.65 o 
  -2   3   1     6655.13     6363.38     50.53 o 
  -1   3   1     1520.48     1495.89     13.21 o 
   0   3   1     1249.76     1111.43      9.87 o 
   1   3   1      253.42      231.72      4.95 o 
   2   3   1      858.50      869.94      9.88 o 
   3   3   1      964.64      971.05     14.27 o 
   4   3   1        1.03        4.01      1.96 o 
   5   3   1        0.64        1.73      1.18 o 
   6   3   1        2.22        3.27      1.65 o 
   7   3   1       44.88       43.13      2.87 o 
   8   3   1      170.91      174.80      6.45 o 
   9   3   1       36.52       42.41      4.32 o 
  10   3   1       18.77       21.67      4.23 o 
  11   3   1        4.55        3.54      2.74 o 
  12   3   1        0.27       -3.64      4.59 o 
  13   3   1        3.11        7.70      8.30 o 
 -13   4   1        7.47        3.29      7.04 o 
 -12   4   1        0.19       -1.37      3.05 o 
 -11   4   1        2.97        2.99      3.10 o 
 -10   4   1       37.21       46.51      6.66 o 
  -9   4   1      312.72      298.54     11.51 o 
  -8   4   1      254.66      254.51      9.73 o 
  -7   4   1      339.41      352.77     10.45 o 
  -6   4   1      112.17       88.39      4.24 o 
  -5   4   1        0.48        1.39      1.50 o 
  -4   4   1      590.22      588.31     12.59 o 
  -3   4   1      227.32      223.84      8.50 o 
  -2   4   1     1086.49     1081.29     11.91 o 
  -1   4   1      572.91      551.51      6.60 o 
   0   4   1      252.04      239.49      4.48 o 
   1   4   1        0.05       -0.11      0.68 o 
   2   4   1       14.38       23.82      1.26 o 
   3   4   1      257.97      293.31      4.90 o 
   4   4   1      153.46      145.83      3.38 o 
   5   4   1      188.15      178.50      5.71 o 
   6   4   1       20.67       26.29      3.58 o 
   7   4   1       40.86       39.30      3.07 o 
   8   4   1        0.49       -1.51      1.98 o 
   9   4   1        0.23        0.92      2.42 o 
  10   4   1       12.22       14.84      3.67 o 
  11   4   1        1.63        9.70      5.63 o 
  12   4   1        0.03       -1.12      3.90 o 
  13   4   1        1.58       11.25     12.23 o 
 -13   5   1       34.64       36.54     15.36 o 
 -12   5   1       20.40       36.22      5.69 o 
 -11   5   1       13.40       20.32      5.85 o 
 -10   5   1       41.00       39.30      4.47 o 
  -9   5   1      697.14      683.15     22.50 o 
  -8   5   1      330.26      306.58     11.49 o 
  -7   5   1      286.84      286.26     11.07 o 
  -6   5   1       25.72       18.14      2.49 o 
  -5   5   1      252.46      223.87     11.85 o 
  -4   5   1      134.21      141.89      2.50 o 
  -3   5   1        3.63        1.93      0.80 o 
  -2   5   1      437.74      435.74      6.29 o 
  -1   5   1      303.90      289.74      4.52 o 
   0   5   1      392.14      350.47      8.84 o 
   1   5   1      793.09      727.28     10.94 o 
   2   5   1      204.62      230.32      4.32 o 
   3   5   1       19.94       23.80      1.55 o 
   4   5   1      129.18      133.51      3.29 o 
   5   5   1      421.39      398.46      7.57 o 
   6   5   1        2.56        1.47      1.20 o 
   7   5   1        0.26        7.76      2.24 o 
   8   5   1        4.62        7.58      3.32 o 
   9   5   1        0.05       -1.83      2.33 o 
  10   5   1       20.26       22.68      4.91 o 
  11   5   1        5.39        6.88      4.35 o 
  12   5   1        2.47       15.04      9.28 o 
 -13   6   1        0.91       -4.21      7.13 o 
 -12   6   1        0.42       -0.61      4.27 o 
 -11   6   1       55.51       47.26      6.17 o 
 -10   6   1        9.90       11.32      3.47 o 
  -9   6   1       19.23       19.23      3.67 o 
  -8   6   1      396.70      401.34     13.90 o 
  -7   6   1       45.10       45.18      4.17 o 
  -6   6   1       30.33       33.72      4.09 o 
  -5   6   1        8.49        2.30      1.74 o 
  -4   6   1      208.29      208.05      6.11 o 
  -3   6   1       87.72       86.43      6.78 o 
  -2   6   1       34.48       40.81      1.73 o 
  -1   6   1       46.28       42.18      2.23 o 
   0   6   1      708.12      734.51     16.72 o 
   1   6   1       22.15       31.23      2.65 o 
   2   6   1      260.61      265.98      5.31 o 
   3   6   1       67.72       71.56      2.58 o 
   4   6   1       57.11       48.77      2.15 o 
   5   6   1        8.08        7.03      2.70 o 
   6   6   1        0.98        0.64      1.36 o 
   7   6   1       20.48       24.10      4.56 o 
   8   6   1        8.78       12.45      2.93 o 
   9   6   1       19.33       28.40      3.96 o 
  10   6   1       27.02       29.78      4.42 o 
  11   6   1        0.17        4.77      4.17 o 
  12   6   1        1.31        0.74      3.67 o 
 -12   7   1       22.22       32.80      8.01 o 
 -11   7   1       45.57       41.01      9.92 o 
 -10   7   1        9.55       20.01      6.33 o 
  -9   7   1       79.81       84.63      6.05 o 
  -8   7   1        2.84       10.57      5.25 o 
  -7   7   1       61.23       69.58      5.00 o 
  -6   7   1       82.33       77.49      6.21 o 
  -5   7   1       79.31       92.19      5.05 o 
  -4   7   1       37.51       50.57      3.04 o 
  -3   7   1      113.99       99.53      3.01 o 
  -2   7   1      262.50      286.48     16.90 o 
  -1   7   1        9.25        5.02      1.48 o 
   0   7   1      615.78      614.47     11.98 o 
   1   7   1     1152.04     1222.06     21.75 o 
   2   7   1       43.18       55.15      2.69 o 
   3   7   1       13.68       20.32      1.79 o 
   4   7   1        0.18        0.40      1.46 o 
   5   7   1      170.48      162.39      7.47 o 
   6   7   1        4.70        2.92      1.96 o 
   7   7   1       32.49       28.72      3.60 o 
   8   7   1       23.42       19.08      4.68 o 
   9   7   1       17.23       13.74      3.67 o 
  10   7   1        8.66        3.20      3.94 o 
  11   7   1       17.04       14.55      5.68 o 
  12   7   1        3.17        4.74      6.96 o 
 -12   8   1       10.05        5.24      5.99 o 
 -11   8   1       19.25       27.59      6.20 o 
 -10   8   1       39.09       36.87      5.17 o 
  -9   8   1       53.44       46.72      5.32 o 
  -8   8   1       14.61       14.02      3.60 o 
  -7   8   1       21.57       29.59      3.98 o 
  -6   8   1      103.41       86.44      6.44 o 
  -5   8   1      208.99      184.59     16.21 o 
  -4   8   1       63.76       67.19      2.65 o 
  -3   8   1       88.69       94.02      3.25 o 
  -2   8   1      518.09      566.13     32.21 o 
  -1   8   1      180.29      178.18      4.59 o 
   0   8   1       22.70       25.34      3.28 o 
   1   8   1        5.75        6.70      1.56 o 
   2   8   1      321.90      311.85      7.20 o 
   3   8   1       10.19       13.90      2.90 o 
   4   8   1       18.41       21.31      3.21 o 
   5   8   1      119.24      114.56      5.34 o 
   6   8   1       40.28       40.40      5.02 o 
   7   8   1      216.23      215.88      9.41 o 
   8   8   1       40.01       41.79      4.64 o 
   9   8   1       20.63       26.82      7.57 o 
  10   8   1        1.06        4.93      4.04 o 
  11   8   1        2.12        0.68      4.22 o 
 -12   9   1        0.06        4.97      6.23 o 
 -11   9   1       36.93       31.56      8.08 o 
 -10   9   1       61.44       68.01      7.00 o 
  -9   9   1        4.23        8.22      3.18 o 
  -8   9   1        0.45        1.23      2.80 o 
  -7   9   1       74.99       73.96      8.07 o 
  -6   9   1      145.42      135.48      7.93 o 
  -5   9   1      149.42      175.80      7.12 o 
  -4   9   1       16.40       12.63      1.70 o 
  -3   9   1       16.23       14.51      1.89 o 
  -2   9   1       46.74       47.11      2.93 o 
  -1   9   1      806.90      854.76     40.50 o 
   0   9   1        6.55       11.44      2.18 o 
   1   9   1        4.35        3.43      1.65 o 
   2   9   1       30.03       33.76      2.79 o 
   3   9   1      397.70      367.95      8.92 o 
   4   9   1        0.01        0.80      1.45 o 
   5   9   1        7.21       12.65      3.16 o 
   6   9   1       89.32       85.84      6.00 o 
   7   9   1      204.21      184.89     10.76 o 
   8   9   1       35.09       36.43      4.57 o 
   9   9   1        0.57        3.09      3.71 o 
  10   9   1        7.29        5.86      4.34 o 
  11   9   1        2.51       10.03      6.49 o 
 -11  10   1       14.41        6.62      6.54 o 
 -10  10   1        0.02       -4.67      4.96 o 
  -9  10   1        4.11        5.10      3.45 o 
  -8  10   1        9.90       14.76      3.66 o 
  -7  10   1       77.27       82.38      7.33 o 
  -6  10   1      232.95      240.81      9.81 o 
  -5  10   1      131.23      119.31      6.24 o 
  -4  10   1       47.74       58.23      3.59 o 
  -3  10   1       21.46       25.43      2.49 o 
  -2  10   1      129.99      145.02      5.16 o 
  -1  10   1        0.02        0.92      1.92 o 
   0  10   1       24.20       24.08      2.95 o 
   1  10   1       10.07        5.43      2.10 o 
   2  10   1      143.19      139.86      5.43 o 
   3  10   1       90.07       79.94      4.40 o 
   4  10   1        0.00       -0.20      1.54 o 
   5  10   1      191.34      167.02      6.18 o 
   6  10   1       14.41        7.15      2.87 o 
   7  10   1       30.42       29.07      4.16 o 
   8  10   1        1.54        2.54      3.96 o 
   9  10   1        5.98       12.63      7.97 o 
  10  10   1        0.07       -0.12      3.43 o 
  11  10   1        0.01        0.49      5.12 o 
 -11  11   1        0.08        5.68      6.65 o 
 -10  11   1       12.49        4.82      5.19 o 
  -9  11   1        0.41        5.58      4.21 o 
  -8  11   1      101.12       95.23      8.94 o 
  -7  11   1       11.00       25.56      7.14 o 
  -6  11   1        7.07        8.61      3.33 o 
  -5  11   1       60.05       62.21      4.96 o 
  -4  11   1       85.77       86.88      6.78 o 
  -3  11   1      251.99      230.21      7.54 o 
  -2  11   1        0.21        0.07      1.49 o 
  -1  11   1        8.39       15.76      3.64 o 
   0  11   1       23.80       26.96      3.60 o 
   1  11   1      308.01      340.55     16.38 o 
   2  11   1      258.52      263.92      9.32 o 
   3  11   1      208.08      191.27     11.05 o 
   4  11   1      494.52      512.83     29.74 o 
   5  11   1      169.55      164.21      8.62 o 
   6  11   1       10.87        7.91      3.02 o 
   7  11   1        1.07        1.45      2.44 o 
   8  11   1        2.86        4.47      4.84 o 
   9  11   1        0.73       -0.43      3.29 o 
  10  11   1        8.06        7.97      6.14 o 
 -10  12   1        2.03        1.29      4.99 o 
  -9  12   1        0.34        2.18      4.92 o 
  -8  12   1        0.09       -3.07      3.83 o 
  -7  12   1       99.98      100.77      9.68 o 
  -6  12   1        0.81       -0.05      2.96 o 
  -5  12   1       28.33       31.54      4.33 o 
  -4  12   1       65.08       71.71      4.98 o 
  -3  12   1      179.86      173.50      7.17 o 
  -2  12   1        3.30        2.91      1.93 o 
  -1  12   1       64.68       68.94      4.52 o 
   0  12   1       82.60       82.83      6.32 o 
   1  12   1       98.91       83.94      4.97 o 
   2  12   1        0.70       -0.12      1.60 o 
   3  12   1       18.65       27.85      3.57 o 
   4  12   1        3.49        4.86      2.33 o 
   5  12   1       31.75       27.30      4.33 o 
   6  12   1        2.70        4.50      2.57 o 
   7  12   1        5.08       -0.97      3.24 o 
   8  12   1        0.78       -4.34      5.89 o 
   9  12   1        0.14       17.49     17.36 o 
  -9  13   1        0.94       -3.30      5.30 o 
  -8  13   1        0.43        6.93      5.82 o 
  -7  13   1       44.36       58.52     15.71 o 
  -6  13   1        0.39       -3.01      3.62 o 
  -5  13   1        6.20       12.83      4.26 o 
  -4  13   1        5.51        5.10      3.44 o 
  -3  13   1       98.67       81.91      4.81 o 
  -2  13   1       72.86       63.40      4.61 o 
  -1  13   1       20.94       28.78      3.50 o 
   0  13   1       76.43       81.09      6.43 o 
   1  13   1      403.07      382.81     12.55 o 
   2  13   1      124.66      107.29      5.81 o 
   3  13   1       59.42       61.28      4.76 o 
   4  13   1        7.99        7.91      2.98 o 
   5  13   1       37.04       30.29      4.71 o 
   6  13   1        0.52       -2.01      3.33 o 
   7  13   1        1.39        2.76      4.79 o 
   8  13   1        1.08       -0.48      4.13 o 
   9  13   1        2.25       -6.05      6.08 o 
  -8  14   1        1.74        0.34      4.83 o 
  -7  14   1        9.43        8.15      5.12 o 
  -6  14   1        7.81       11.42      8.89 o 
  -5  14   1        6.46        4.93      4.59 o 
  -4  14   1       20.15       31.17      8.10 o 
  -3  14   1       10.49        7.69      3.25 o 
  -2  14   1       18.49       20.05      4.14 o 
  -1  14   1       84.83       79.85      5.32 o 
   0  14   1        1.58        5.77      3.06 o 
   1  14   1        4.09        0.82      1.97 o 
   2  14   1       31.13       29.36      4.03 o 
   3  14   1        1.80       -0.89      2.29 o 
   4  14   1       13.83       12.09      3.55 o 
   5  14   1       37.21       51.74      6.75 o 
   6  14   1        0.55        2.54      4.27 o 
   7  14   1        7.04        0.23      4.07 o 
   8  14   1       14.19        9.57      7.15 o 
  -7  15   1        0.27       -3.31      5.06 o 
  -6  15   1       21.87       25.12     10.85 o 
  -5  15   1       40.86       46.68      7.29 o 
  -4  15   1        2.34        5.10      3.81 o 
  -3  15   1        1.51       -1.21      3.26 o 
  -2  15   1       16.16       22.33      6.33 o 
  -1  15   1       52.28       49.51      6.05 o 
   0  15   1       10.82        9.52      3.34 o 
   1  15   1        0.26        1.81      2.40 o 
   2  15   1        6.35        6.48      2.88 o 
   3  15   1        4.89        2.01      3.25 o 
   4  15   1        5.36       11.72      4.16 o 
   5  15   1        2.19       -0.73      4.32 o 
   6  15   1        2.40       -0.09      4.07 o 
   7  15   1        7.22        7.33      6.08 o 
  -6  16   1        0.60       -3.25      5.50 o 
  -5  16   1        0.42        3.99      3.93 o 
  -4  16   1        3.73        8.08      4.96 o 
  -3  16   1        0.65        0.71      3.01 o 
  -2  16   1        1.96        0.81      2.78 o 
  -1  16   1        1.50       -2.17      3.01 o 
   0  16   1        3.75        9.99      5.12 o 
   1  16   1        0.77        2.52      3.50 o 
   2  16   1        0.95        3.28      5.17 o 
   3  16   1       35.16       38.70     11.45 o 
   4  16   1        0.42        2.51      5.71 o 
   5  16   1        1.66        5.17      6.87 o 
  -4  17   1        3.79       -4.61      5.70 o 
  -3  17   1        8.07        5.64      5.45 o 
  -2  17   1        1.95       13.55      7.47 o 
  -1  17   1        0.33        0.64      3.50 o 
   0  17   1        0.80       -1.78      3.67 o 
   1  17   1       16.08       14.89      6.04 o 
   2  17   1        0.12        3.31      7.21 o 
   3  17   1        1.47        1.92      5.79 o 
   4  17   1        0.18        3.42     10.83 o 
 -14   0   2        0.11        3.57     11.96 o 
 -12   0   2        9.71       31.51     17.65 o 
 -10   0   2       51.94       53.22      4.91 o 
  -8   0   2       29.88       23.99      3.32 o 
  -6   0   2     3884.70     3754.40     76.79 o 
  -4   0   2     1383.58     1312.41     22.55 o 
  -2   0   2      114.44       76.66      2.31 o 
   0   0   2       53.97       52.46      1.95 o 
   2   0   2        9.84        6.96      1.64 o 
   4   0   2      350.19      320.96     11.11 o 
   6   0   2      628.35      597.50     16.20 o 
   8   0   2        0.01       -0.49      3.70 o 
  10   0   2       14.93       18.57      9.21 o 
  12   0   2       44.16       54.83     16.46 o 
 -14   1   2        0.02       -1.58      4.83 o 
 -13   1   2        0.51       -0.93      3.35 o 
 -12   1   2       16.03       11.51      4.71 o 
 -11   1   2        0.16        6.32      2.79 o 
 -10   1   2       16.51       26.59      3.53 o 
  -9   1   2        0.00        4.35      2.55 o 
  -8   1   2       80.31       81.13      5.62 o 
  -7   1   2     1485.06     1370.29     40.31 o 
  -6   1   2     1047.48     1051.76     18.01 o 
  -5   1   2      467.67      456.04      7.71 o 
  -4   1   2      645.07      695.36      9.51 o 
  -3   1   2       20.27       24.87      0.86 o 
  -2   1   2     5641.62     5219.01     38.78 o 
  -1   1   2     2452.75     2371.34     15.36 o 
   0   1   2      340.06      340.67      3.87 o 
   1   1   2      675.93      576.88      6.87 o 
   2   1   2     4682.75     4495.38     41.29 o 
   3   1   2      539.21      484.05     17.55 o 
   4   1   2       17.32       20.55      1.37 o 
   5   1   2      368.34      358.52      8.46 o 
   6   1   2        4.25        7.09      2.41 o 
   7   1   2        2.48        0.88      1.45 o 
   8   1   2      419.80      414.22     11.33 o 
   9   1   2       32.31       33.85      3.85 o 
  10   1   2        0.25       -1.77      2.17 o 
  11   1   2        4.30        1.53      2.69 o 
  12   1   2       16.38       23.59     10.01 o 
  13   1   2        1.81        5.01     13.71 o 
 -13   2   2        9.62       10.40      4.81 o 
 -12   2   2       35.95       38.23      6.08 o 
 -11   2   2        9.33       20.22      4.05 o 
 -10   2   2       20.87       22.69      7.00 o 
  -9   2   2      526.54      510.98     16.04 o 
  -8   2   2       17.03       17.49      2.66 o 
  -7   2   2       76.84       75.08      2.63 o 
  -6   2   2      615.87      590.23      9.41 o 
  -5   2   2        4.07        3.08      1.06 o 
  -4   2   2       71.39       81.86      3.56 o 
  -3   2   2        0.00        1.45      0.65 o 
  -2   2   2       84.79       85.91      1.62 o 
  -1   2   2      133.74      101.79      1.43 o 
   0   2   2      876.39      850.31      6.20 o 
   1   2   2      440.03      460.12      3.48 o 
   2   2   2       16.72       13.46      1.37 o 
   3   2   2      485.62      496.89      7.74 o 
   4   2   2     1329.05     1334.45     19.32 o 
   5   2   2      155.88      144.21      4.05 o 
   6   2   2      258.49      235.05      8.28 o 
   7   2   2       10.86        8.33      2.64 o 
   8   2   2       17.07       14.90      3.71 o 
   9   2   2       17.21       22.85      4.89 o 
  10   2   2       18.00       21.11      4.02 o 
  11   2   2       10.98        4.27      3.73 o 
  12   2   2        7.41        3.00      5.06 o 
 -13   3   2        1.00        3.97      4.36 o 
 -12   3   2        0.01       10.06      6.43 o 
 -11   3   2        9.88        7.77      3.14 o 
 -10   3   2      178.00      175.66      9.00 o 
  -9   3   2     1385.25     1306.66     35.39 o 
  -8   3   2      949.54      940.22     24.15 o 
  -7   3   2        0.90        5.96      3.10 o 
  -6   3   2        0.16        3.40      2.41 o 
  -5   3   2     3204.95     3628.08    301.92 o 
  -4   3   2      395.97      350.08      8.60 o 
  -3   3   2      591.56      555.66      9.18 o 
  -2   3   2       54.75       43.27      1.15 o 
  -1   3   2      357.40      335.46      2.93 o 
   0   3   2      745.25      681.63      7.55 o 
   1   3   2        2.13        1.93      0.45 o 
   2   3   2      193.66      192.26      2.91 o 
   3   3   2        8.10        8.08      1.13 o 
   4   3   2       32.06       25.07      1.83 o 
   5   3   2     1068.20     1114.08     18.49 o 
   6   3   2      319.36      318.98      7.70 o 
   7   3   2       13.99       16.35      2.34 o 
   8   3   2       42.72       42.55      3.32 o 
   9   3   2       62.54       62.50      4.63 o 
  10   3   2       47.48       53.48      5.96 o 
  11   3   2        2.03        3.40      3.61 o 
  12   3   2       16.19        2.92      5.22 o 
 -13   4   2        7.91       -0.95      3.61 o 
 -12   4   2       31.95       37.86      6.19 o 
 -11   4   2       43.69       43.75      6.13 o 
 -10   4   2      231.25      209.39     10.61 o 
  -9   4   2      383.24      354.18     12.95 o 
  -8   4   2       73.83       62.24      4.67 o 
  -7   4   2        9.12       12.12      2.99 o 
  -6   4   2      351.42      347.58      9.01 o 
  -5   4   2       14.90       26.14      8.35 o 
  -4   4   2      848.36      829.14     14.12 o 
  -3   4   2      238.32      252.78      4.23 o 
  -2   4   2       11.79       15.84      0.89 o 
  -1   4   2      216.77      220.17      2.86 o 
   0   4   2        5.43        7.37      0.82 o 
   1   4   2       38.89       43.59      1.64 o 
   2   4   2        7.68        8.26      0.97 o 
   3   4   2       80.99       88.74      2.74 o 
   4   4   2      937.88      978.94     15.91 o 
   5   4   2      303.17      319.05      9.08 o 
   6   4   2       40.29       39.24      2.62 o 
   7   4   2       60.39       62.49      3.65 o 
   8   4   2        8.52       10.68      2.36 o 
   9   4   2       35.04       34.55      4.06 o 
  10   4   2        0.21       -2.71      3.75 o 
  11   4   2        0.10       -3.07      3.71 o 
  12   4   2        0.08        3.55      4.57 o 
 -13   5   2        7.36        7.91      6.07 o 
 -12   5   2      299.25      272.17     14.56 o 
 -11   5   2       38.36       34.22      5.29 o 
 -10   5   2       71.69       80.46      7.48 o 
  -9   5   2        0.03        0.81      2.35 o 
  -8   5   2      197.43      172.01      7.70 o 
  -7   5   2      273.61      275.51      8.83 o 
  -6   5   2      102.18      104.32      5.41 o 
  -5   5   2      111.44      115.18      4.74 o 
  -4   5   2      114.41      113.04      2.00 o 
  -3   5   2        0.04       -0.56      1.37 o 
  -2   5   2      122.57      133.12      2.74 o 
  -1   5   2     1100.76     1079.82     13.09 o 
   0   5   2       89.70       98.80      2.82 o 
   1   5   2      218.82      240.14      4.87 o 
   2   5   2     1002.98      986.34     13.90 o 
   3   5   2      147.93      157.51      4.58 o 
   4   5   2        3.08        2.37      1.26 o 
   5   5   2        0.14       -1.93      1.94 o 
   6   5   2       76.96       76.66      3.46 o 
   7   5   2       15.11       20.40      2.24 o 
   8   5   2        0.85        1.27      2.67 o 
   9   5   2        8.24        4.99      2.41 o 
  10   5   2        1.89       -2.34      3.55 o 
  11   5   2       10.23       10.44      4.90 o 
  12   5   2        1.71       -1.85      4.07 o 
 -13   6   2        4.81        7.30      8.30 o 
 -12   6   2      150.02      154.58     13.72 o 
 -11   6   2      172.49      163.40     10.43 o 
 -10   6   2        2.45        4.65      3.45 o 
  -9   6   2       17.53       15.85      4.45 o 
  -8   6   2      185.44      170.99      7.79 o 
  -7   6   2        0.00        6.01      4.55 o 
  -6   6   2       87.06       80.23      5.93 o 
  -5   6   2       25.11       28.59      2.51 o 
  -4   6   2        5.28        8.82      2.72 o 
  -3   6   2      451.26      497.01      8.82 o 
  -2   6   2       39.30       45.52      2.24 o 
  -1   6   2        8.10        8.76      1.13 o 
   0   6   2       36.04       42.80      1.96 o 
   1   6   2       12.42       13.62      1.59 o 
   2   6   2      875.55      954.05     15.14 o 
   3   6   2      140.40      142.96      3.71 o 
   4   6   2      187.97      184.97      4.73 o 
   5   6   2        7.30        4.94      2.17 o 
   6   6   2       30.09       37.14      2.54 o 
   7   6   2        4.83        5.29      3.30 o 
   8   6   2       14.84       13.39      3.48 o 
   9   6   2        0.01        2.49      3.32 o 
  10   6   2       26.56       23.49      5.46 o 
  11   6   2        1.03        6.49      4.24 o 
  12   6   2        1.54        0.29      4.27 o 
 -13   7   2       12.05       18.68     12.85 o 
 -12   7   2       30.71       43.95      7.03 o 
 -11   7   2       14.15       14.59      6.38 o 
 -10   7   2        4.11        0.14      2.50 o 
  -9   7   2        9.46       15.03      5.04 o 
  -8   7   2      103.05      109.02      6.39 o 
  -7   7   2       31.81       32.91      4.26 o 
  -6   7   2        0.47        2.06      1.76 o 
  -5   7   2       21.07       24.93      4.04 o 
  -4   7   2       18.28       25.56      1.51 o 
  -3   7   2      420.46      442.25      7.68 o 
  -2   7   2      986.83     1055.61     15.84 o 
  -1   7   2      126.21      123.36      3.41 o 
   0   7   2       97.68      108.30      3.52 o 
   1   7   2      319.90      322.48      7.49 o 
   2   7   2      635.08      606.08     11.01 o 
   3   7   2        2.06        7.40      1.62 o 
   4   7   2        3.61        5.58      1.61 o 
   5   7   2       34.71       30.10      2.15 o 
   6   7   2       74.55       72.39      3.89 o 
   7   7   2       35.42       37.10      4.85 o 
   8   7   2       52.70       51.90      6.05 o 
   9   7   2        3.06        6.92      8.85 o 
  10   7   2        0.91       -1.37      3.73 o 
  11   7   2        0.21       -0.83      4.06 o 
 -12   8   2        0.52       -4.62      5.54 o 
 -11   8   2       19.29       26.85      6.59 o 
 -10   8   2       24.09       21.23      4.40 o 
  -9   8   2        0.39        4.20      2.86 o 
  -8   8   2        0.29       -2.26      2.26 o 
  -7   8   2        0.14       -1.56      2.39 o 
  -6   8   2       27.83       44.67     13.31 o 
  -5   8   2      580.31      566.93     14.15 o 
  -4   8   2        0.03        0.72      1.25 o 
  -3   8   2       32.50       38.19      2.12 o 
  -2   8   2        7.84       10.65      2.11 o 
  -1   8   2      452.53      422.99      8.28 o 
   0   8   2      419.30      440.96      9.18 o 
   1   8   2       49.65       47.79      4.68 o 
   2   8   2      256.86      246.69      6.68 o 
   3   8   2       47.64       43.55      2.73 o 
   4   8   2       52.95       46.67      3.21 o 
   5   8   2       82.12       79.90      3.64 o 
   6   8   2       54.79       54.23      3.87 o 
   7   8   2        0.33       -2.15      2.65 o 
   8   8   2       21.13       26.77      5.21 o 
   9   8   2        6.30        5.20      3.95 o 
  10   8   2        9.40       10.06      5.13 o 
  11   8   2        0.40        3.65      4.48 o 
 -12   9   2        0.00        6.92      5.91 o 
 -11   9   2        0.52        4.55      4.37 o 
 -10   9   2       15.69        7.80      4.79 o 
  -9   9   2       77.14       76.89      8.98 o 
  -8   9   2        1.79        9.59      4.91 o 
  -7   9   2        1.82        3.76      2.53 o 
  -6   9   2       13.37       23.54      3.39 o 
  -5   9   2       90.08       82.69      4.40 o 
  -4   9   2      533.44      526.31     25.26 o 
  -3   9   2       62.42       57.91      5.04 o 
  -2   9   2        4.66       10.52      1.59 o 
  -1   9   2       45.96       36.13      2.71 o 
   0   9   2      183.54      217.58      6.34 o 
   1   9   2        6.10       10.90      2.19 o 
   2   9   2       14.04       16.34      2.25 o 
   3   9   2       29.70       27.73      2.82 o 
   4   9   2      509.64      489.53     12.08 o 
   5   9   2      367.40      363.26      9.72 o 
   6   9   2        0.65        2.61      2.95 o 
   7   9   2       41.33       45.59      6.65 o 
   8   9   2       14.03       16.07      4.89 o 
   9   9   2       28.07       29.36      7.54 o 
  10   9   2        6.63        5.13      4.51 o 
  11   9   2        2.63        7.10      5.43 o 
 -11  10   2        1.92       -6.22      6.22 o 
 -10  10   2        0.20       -2.63      3.68 o 
  -9  10   2        4.87        2.46      3.49 o 
  -8  10   2       57.94       56.03      6.06 o 
  -7  10   2       60.87       60.45      5.29 o 
  -6  10   2       29.26       30.50      4.27 o 
  -5  10   2       10.02       16.00      4.68 o 
  -4  10   2       36.59       39.09      2.60 o 
  -3  10   2        1.30        1.39      1.37 o 
  -2  10   2      127.63      138.93      8.18 o 
  -1  10   2        1.25        1.87      1.79 o 
   0  10   2        1.42       -0.10      1.70 o 
   1  10   2       16.14       11.66      2.49 o 
   2  10   2       43.97       49.54      3.75 o 
   3  10   2        9.65       17.08      2.80 o 
   4  10   2       23.67       29.99      3.21 o 
   5  10   2       12.39       12.40      2.40 o 
   6  10   2        5.76        7.90      2.60 o 
   7  10   2        1.48        3.34      3.74 o 
   8  10   2        0.71        4.89      4.22 o 
   9  10   2        0.43        5.61      4.61 o 
  10  10   2        1.11        6.88      5.13 o 
 -11  11   2        8.45        6.76      5.83 o 
 -10  11   2        4.76        6.52      4.48 o 
  -9  11   2        3.53        4.83      4.24 o 
  -8  11   2       18.58       26.65      5.67 o 
  -7  11   2       27.43       34.75      6.04 o 
  -6  11   2      152.27      141.12      9.84 o 
  -5  11   2       91.92      100.83      9.07 o 
  -4  11   2        0.25        2.73      1.43 o 
  -3  11   2        6.73        9.04      1.92 o 
  -2  11   2       58.91       58.48      5.84 o 
  -1  11   2      247.87      257.38     18.93 o 
   0  11   2      323.01      312.78      9.29 o 
   1  11   2      608.76      571.81     16.33 o 
   2  11   2       25.06       23.69      3.26 o 
   3  11   2       12.31       10.47      2.59 o 
   4  11   2       44.66       43.63      3.72 o 
   5  11   2        1.08        1.49      2.48 o 
   6  11   2        1.17        2.56      3.49 o 
   7  11   2       45.08       55.80      7.17 o 
   8  11   2       12.98       14.42      5.32 o 
   9  11   2        3.18        0.20      3.51 o 
  10  11   2        0.53        1.16      5.21 o 
 -10  12   2        7.38       -1.19      4.82 o 
  -9  12   2        0.00        8.13      4.68 o 
  -8  12   2       17.10       21.09      6.48 o 
  -7  12   2        0.30        0.06      2.76 o 
  -6  12   2        0.00        2.35      3.36 o 
  -5  12   2        0.19        2.49      3.29 o 
  -4  12   2      112.76      104.70      6.10 o 
  -3  12   2       26.42       30.48      3.98 o 
  -2  12   2        5.43        8.78      2.37 o 
  -1  12   2        9.53       14.16      2.66 o 
   0  12   2       37.20       44.43      4.01 o 
   1  12   2        4.74        6.28      2.61 o 
   2  12   2      201.27      177.91      7.31 o 
   3  12   2       89.79       91.12      5.46 o 
   4  12   2        6.34        6.33      2.47 o 
   5  12   2       19.48       28.38      4.24 o 
   6  12   2        1.50        1.62      4.43 o 
   7  12   2       47.84       59.85      7.51 o 
   8  12   2        0.09        6.17      4.15 o 
   9  12   2        0.15       -5.92      5.92 o 
  -9  13   2        8.31        9.51      6.18 o 
  -8  13   2        3.48        0.93      3.40 o 
  -7  13   2        0.65        4.23      4.02 o 
  -6  13   2       21.87       20.77      5.26 o 
  -5  13   2       10.74        9.60      4.48 o 
  -4  13   2        0.37       10.41      5.89 o 
  -3  13   2       62.70       57.28      5.21 o 
  -2  13   2      390.80      381.47     14.24 o 
  -1  13   2      112.36      107.03      5.80 o 
   0  13   2       18.90       14.06      3.13 o 
   1  13   2        0.71        3.20      2.63 o 
   2  13   2       62.35       46.31      4.27 o 
   3  13   2        0.00        6.11      2.86 o 
   4  13   2       10.03       16.55      3.53 o 
   5  13   2       15.46       21.53      5.40 o 
   6  13   2        9.04       11.70      4.89 o 
   7  13   2        9.01       16.59      5.37 o 
   8  13   2        1.39        2.24      5.32 o 
  -8  14   2        4.85        2.71      5.51 o 
  -7  14   2        3.54       -0.82      3.42 o 
  -6  14   2       26.62       35.53      5.94 o 
  -5  14   2        0.47       -3.32      3.86 o 
  -4  14   2        9.86        6.42      3.80 o 
  -3  14   2       24.90       30.66      4.57 o 
  -2  14   2       64.91       66.58      5.82 o 
  -1  14   2      103.18       85.60      6.64 o 
   0  14   2       34.64       32.46      4.22 o 
   1  14   2       21.53       20.08      3.95 o 
   2  14   2        5.06        8.55      3.98 o 
   3  14   2        1.42        4.08      2.99 o 
   4  14   2       66.73       64.70      8.21 o 
   5  14   2       22.56       17.80      5.35 o 
   6  14   2        3.40       -0.60      4.17 o 
   7  14   2        2.75        8.84      7.37 o 
  -7  15   2        4.08        1.83      4.78 o 
  -6  15   2       14.28       26.91      6.90 o 
  -5  15   2       25.38       27.05      7.22 o 
  -4  15   2       42.35       33.34      6.04 o 
  -3  15   2        5.31       15.49      6.08 o 
  -2  15   2        1.64       10.96      6.90 o 
  -1  15   2        1.16        1.30      2.68 o 
   0  15   2       13.11       24.50      6.45 o 
   1  15   2        1.68       -0.69      2.62 o 
   2  15   2        0.00       -1.92      2.78 o 
   3  15   2        7.53        2.45      3.41 o 
   4  15   2        5.12       -3.64      5.11 o 
   5  15   2       13.29       12.00      9.90 o 
   6  15   2        3.37       18.81      6.79 o 
  -6  16   2        2.95        1.23      4.80 o 
  -5  16   2        3.00        3.31      5.33 o 
  -4  16   2       36.51       37.95      6.91 o 
  -3  16   2       18.45       20.03      5.49 o 
  -2  16   2        0.33       -2.76      3.37 o 
  -1  16   2        5.59        1.10      3.11 o 
   0  16   2        7.94        5.84      3.71 o 
   1  16   2        7.26        2.30      3.15 o 
   2  16   2        0.01        3.21      3.61 o 
   3  16   2        2.18        5.03      6.93 o 
   4  16   2        8.14        0.59      6.63 o 
   5  16   2        2.83        8.42      7.34 o 
  -4  17   2        0.16        9.88      8.34 o 
  -3  17   2        0.22        1.35      4.35 o 
  -2  17   2        4.95        1.43      4.58 o 
  -1  17   2        1.58       -5.40      5.40 o 
   0  17   2        0.28        2.51      3.67 o 
   1  17   2        0.09        4.03      6.25 o 
   2  17   2        1.49        2.75      6.07 o 
   3  17   2        0.10        0.87      6.04 o 
 -13   0   3       10.69       12.76      7.91 o 
 -11   0   3       56.21       60.65     14.89 o 
  -9   0   3       20.40       16.67      4.74 o 
  -7   0   3      343.70      332.24     10.38 o 
  -5   0   3        6.37        9.26      2.42 o 
  -3   0   3      485.81      432.13     12.62 o 
  -1   0   3      536.45      507.98      8.27 o 
   1   0   3      238.87      237.64      4.97 o 
   3   0   3      478.74      458.27      9.88 o 
   5   0   3       84.57       58.18     13.24 o 
   7   0   3      182.35      150.41     12.26 o 
   9   0   3       37.79       34.31      5.24 o 
  11   0   3       39.83       41.55     14.21 o 
 -14   1   3        4.40       22.85     13.07 o 
 -13   1   3        0.61        5.77      5.47 o 
 -12   1   3        3.59        2.49      3.26 o 
 -11   1   3       68.72       68.25      5.55 o 
 -10   1   3      113.35      109.15      6.24 o 
  -9   1   3        8.16        6.66      3.01 o 
  -8   1   3       42.74       37.40      3.29 o 
  -7   1   3        3.42        8.30      1.37 o 
  -6   1   3        1.63        2.92      1.24 o 
  -5   1   3      383.50      401.48      8.71 o 
  -4   1   3        1.96        2.09      0.88 o 
  -3   1   3       34.77       28.47      1.92 o 
  -2   1   3      852.67      810.34     10.16 o 
  -1   1   3    12431.55    11707.79    111.52 o 
   0   1   3     3295.94     3161.04     27.84 o 
   1   1   3      506.15      480.60      4.20 o 
   2   1   3       25.86       25.77      1.22 o 
   3   1   3       17.94       17.60      2.10 o 
   4   1   3      171.78      163.14      4.28 o 
   5   1   3       17.80       23.34      2.03 o 
   6   1   3      109.28      107.54      4.23 o 
   7   1   3       31.50       29.54      2.76 o 
   8   1   3      135.31      120.43      6.77 o 
   9   1   3       23.52       15.08      3.46 o 
  10   1   3        0.74        0.41      2.47 o 
  11   1   3       30.46       35.24      7.73 o 
  12   1   3       10.19        0.81      4.61 o 
 -14   2   3        1.69        2.21      4.18 o 
 -13   2   3        9.68       16.11      5.70 o 
 -12   2   3       41.14       33.71      5.88 o 
 -11   2   3        2.81       12.45      7.86 o 
 -10   2   3       28.08       22.36      3.53 o 
  -9   2   3      117.56      119.91      6.80 o 
  -8   2   3        8.86       22.40      3.04 o 
  -7   2   3      283.83      268.48      5.59 o 
  -6   2   3       53.15       51.87      2.27 o 
  -5   2   3        7.43        8.31      2.23 o 
  -4   2   3      438.71      408.69      5.86 o 
  -3   2   3       58.53       44.39      1.44 o 
  -2   2   3      207.02      194.68      2.49 o 
  -1   2   3      578.34      587.14      9.51 o 
   0   2   3      917.22      855.71      9.64 o 
   1   2   3     5088.34     5083.20     67.17 o 
   2   2   3        0.11       -0.39      0.89 o 
   3   2   3      225.27      219.05      3.68 o 
   4   2   3        2.93        1.66      1.46 o 
   5   2   3        8.62       13.37      2.54 o 
   6   2   3        3.66        6.31      1.72 o 
   7   2   3        1.83        2.39      1.71 o 
   8   2   3       75.71       63.77      4.62 o 
   9   2   3       58.56       61.44      4.45 o 
  10   2   3       27.79       32.33     11.86 o 
  11   2   3       18.87        7.78      4.28 o 
  12   2   3        5.65       -4.68      8.10 o 
 -14   3   3        0.00        2.72      4.63 o 
 -13   3   3        7.08        8.06      4.99 o 
 -12   3   3      125.16      105.36      9.42 o 
 -11   3   3       50.16       54.11      5.56 o 
 -10   3   3        2.91        1.74      2.28 o 
  -9   3   3       59.64       68.65      5.27 o 
  -8   3   3      303.44      282.13      9.77 o 
  -7   3   3      168.28      169.17      6.35 o 
  -6   3   3       38.01       40.89      4.85 o 
  -5   3   3       14.93       15.52      1.75 o 
  -4   3   3      194.16      185.51      3.20 o 
  -3   3   3       10.20       10.75      1.75 o 
  -2   3   3     1003.22     1006.34     16.72 o 
  -1   3   3       10.34        8.40      0.75 o 
   0   3   3      296.71      315.82      4.24 o 
   1   3   3      625.49      596.88     10.84 o 
   2   3   3      205.25      230.41      5.38 o 
   3   3   3      122.97      127.45      2.29 o 
   4   3   3       46.91       52.05      2.10 o 
   5   3   3      184.83      160.72      8.54 o 
   6   3   3       58.26       61.33      3.02 o 
   7   3   3       64.32       65.89      3.76 o 
   8   3   3        3.10        3.00      2.11 o 
   9   3   3       47.58       53.65      4.96 o 
  10   3   3        0.39        4.81      5.26 o 
  11   3   3        3.46        3.61      4.01 o 
  12   3   3        0.57        5.72      7.79 o 
 -13   4   3       82.59       66.83      9.22 o 
 -12   4   3       85.72       71.28      7.52 o 
 -11   4   3       36.57       37.79      5.19 o 
 -10   4   3        1.30        5.97      3.02 o 
  -9   4   3      232.35      218.47      9.18 o 
  -8   4   3        0.04       -3.41      3.41 o 
  -7   4   3      237.33      234.91     10.86 o 
  -6   4   3       24.94       25.99      2.96 o 
  -5   4   3      409.28      420.46      9.18 o 
  -4   4   3     1645.56     1722.12     21.52 o 
  -3   4   3       32.67       36.40      1.84 o 
  -2   4   3      350.87      327.93      7.26 o 
  -1   4   3      776.19      776.16      7.85 o 
   0   4   3      752.37      757.78     11.48 o 
   1   4   3     1779.21     1918.63     22.50 o 
   2   4   3     2047.35     2208.81     29.14 o 
   3   4   3      239.96      239.91      4.06 o 
   4   4   3        6.81       10.75      1.75 o 
   5   4   3       12.68       17.14      2.32 o 
   6   4   3      754.13      733.04     16.30 o 
   7   4   3       36.19       43.65      3.27 o 
   8   4   3        4.92        6.05      3.11 o 
   9   4   3        0.54        3.10      3.25 o 
  10   4   3        5.18       10.12      8.24 o 
  11   4   3        0.08       -0.55      3.81 o 
  12   4   3        2.14        7.38      7.68 o 
 -13   5   3        1.45        1.12      4.77 o 
 -12   5   3       13.04        7.59      3.67 o 
 -11   5   3        0.73        3.70      3.15 o 
 -10   5   3       82.03       76.51      8.20 o 
  -9   5   3        7.22        8.84      2.82 o 
  -8   5   3       24.64       34.35      4.74 o 
  -7   5   3       13.28        9.32      5.48 o 
  -6   5   3       14.35       21.98      2.95 o 
  -5   5   3      129.62      119.12      4.05 o 
  -4   5   3      742.87      767.22     10.51 o 
  -3   5   3        1.89        1.21      0.63 o 
  -2   5   3        3.33        1.92      1.41 o 
  -1   5   3      269.16      289.14      4.22 o 
   0   5   3       65.92       73.14      2.14 o 
   1   5   3       41.74       37.81      1.88 o 
   2   5   3      106.79      102.91      3.23 o 
   3   5   3      217.06      217.23      4.35 o 
   4   5   3       45.25       52.16      2.95 o 
   5   5   3       10.98       12.19      2.02 o 
   6   5   3       92.63       91.78      5.13 o 
   7   5   3        2.12       -0.21      1.61 o 
   8   5   3       16.74       16.48      4.13 o 
   9   5   3        3.91       10.87      6.17 o 
  10   5   3        0.00       -0.98      4.27 o 
  11   5   3       28.11       35.94      8.48 o 
  12   5   3       16.05       13.08      8.37 o 
 -13   6   3        1.90        1.51      7.39 o 
 -12   6   3        3.39        1.42      3.82 o 
 -11   6   3      204.23      184.83     10.78 o 
 -10   6   3        0.06        0.60      3.91 o 
  -9   6   3      150.68      157.69      8.20 o 
  -8   6   3       23.49       33.68      4.81 o 
  -7   6   3       17.71       22.81      4.20 o 
  -6   6   3      117.22      116.19      7.41 o 
  -5   6   3      243.49      249.99      7.73 o 
  -4   6   3        0.63        4.54      1.21 o 
  -3   6   3        2.86        5.26      0.65 o 
  -2   6   3      312.26      320.23     13.52 o 
  -1   6   3     4235.90     4498.26     57.21 o 
   0   6   3      170.69      193.94      4.33 o 
   1   6   3      216.05      218.96      5.56 o 
   2   6   3        3.72        3.72      1.40 o 
   3   6   3     1219.69     1250.52     19.89 o 
   4   6   3      137.73      131.50      3.82 o 
   5   6   3       18.52       20.21      1.75 o 
   6   6   3        0.06        0.11      1.34 o 
   7   6   3       82.66       83.61      5.71 o 
   8   6   3        8.18       10.61      3.79 o 
   9   6   3       23.19       28.58      5.57 o 
  10   6   3        0.05       -1.89      3.48 o 
  11   6   3        2.56        0.13      3.71 o 
 -13   7   3        0.10       -8.26      8.55 o 
 -12   7   3        0.32        4.63      4.80 o 
 -11   7   3        0.17        6.24      3.91 o 
 -10   7   3       28.04       34.65      4.95 o 
  -9   7   3        0.20        1.45      3.73 o 
  -8   7   3       28.82       38.70      4.00 o 
  -7   7   3       28.07       30.90      3.37 o 
  -6   7   3       16.41       15.89      3.93 o 
  -5   7   3       39.22       37.36      2.82 o 
  -4   7   3      142.68      139.83      3.27 o 
  -3   7   3        0.18       -0.62      1.25 o 
  -2   7   3      639.47      620.20      9.98 o 
  -1   7   3      105.40      112.98      3.61 o 
   0   7   3      119.27      133.91      3.69 o 
   1   7   3        7.53       16.58      1.65 o 
   2   7   3       63.51       77.03      3.11 o 
   3   7   3       28.28       36.08      2.28 o 
   4   7   3      111.01      111.70      4.95 o 
   5   7   3       10.10       13.14      2.28 o 
   6   7   3       27.70       26.91      3.17 o 
   7   7   3        0.06       -1.34      3.38 o 
   8   7   3        0.98       -1.58      3.39 o 
   9   7   3       50.07       52.28      7.09 o 
  10   7   3       25.15       19.14      6.05 o 
  11   7   3        0.48       -2.28      4.30 o 
 -12   8   3        1.01        0.86      3.89 o 
 -11   8   3       32.53       43.50      7.25 o 
 -10   8   3        2.19       -0.22      2.78 o 
  -9   8   3        0.01        0.45      3.49 o 
  -8   8   3      126.52      131.61      7.58 o 
  -7   8   3       66.24       64.65      4.71 o 
  -6   8   3       53.84       63.62      4.77 o 
  -5   8   3       27.53       27.87      6.39 o 
  -4   8   3      448.00      414.40     10.82 o 
  -3   8   3      458.19      493.59     11.54 o 
  -2   8   3       54.32       53.09      2.37 o 
  -1   8   3       14.53       15.41      2.68 o 
   0   8   3        8.00        7.55      2.66 o 
   1   8   3      193.99      215.86      5.69 o 
   2   8   3      159.44      153.18      5.19 o 
   3   8   3       15.89       15.74      2.18 o 
   4   8   3        8.26        7.93      2.60 o 
   5   8   3       10.45       12.10      2.07 o 
   6   8   3      101.66       92.92      7.42 o 
   7   8   3        9.46        6.49      3.54 o 
   8   8   3       32.66       34.66      5.76 o 
   9   8   3      114.73      115.24     11.06 o 
  10   8   3        4.55        1.13      5.70 o 
  11   8   3        6.76        7.14      5.52 o 
 -12   9   3        9.49       12.50      6.69 o 
 -11   9   3        0.06        3.23      4.44 o 
 -10   9   3        1.01       -0.54      3.50 o 
  -9   9   3        1.03        1.52      3.13 o 
  -8   9   3        8.16       16.07      6.39 o 
  -7   9   3      161.79      168.02     10.31 o 
  -6   9   3        4.21       11.33      4.73 o 
  -5   9   3      104.86      125.92     13.02 o 
  -4   9   3      196.06      184.59      6.43 o 
  -3   9   3       66.65       55.53      5.42 o 
  -2   9   3       41.41       39.95      3.65 o 
  -1   9   3       16.83       12.06      1.65 o 
   0   9   3       12.61       14.48      2.47 o 
   1   9   3      147.70      154.92      5.37 o 
   2   9   3      346.55      352.18     10.26 o 
   3   9   3        3.58        7.98      1.92 o 
   4   9   3      191.15      188.89      6.71 o 
   5   9   3       29.15       30.04      2.85 o 
   6   9   3       10.17        2.35      3.18 o 
   7   9   3       19.39       29.71      7.78 o 
   8   9   3        2.06        3.94      3.62 o 
   9   9   3        3.44        2.80      4.04 o 
  10   9   3        5.81        2.08      4.21 o 
 -11  10   3        8.14       18.00      7.37 o 
 -10  10   3       12.38       14.36      5.08 o 
  -9  10   3       25.07       33.19      6.13 o 
  -8  10   3       27.65       35.20      5.48 o 
  -7  10   3       35.59       39.77      6.08 o 
  -6  10   3        9.47       15.60      5.16 o 
  -5  10   3       70.67       67.07      6.43 o 
  -4  10   3      117.33      109.96     10.17 o 
  -3  10   3       43.29       38.54      3.60 o 
  -2  10   3       18.08       18.95      3.04 o 
  -1  10   3       28.33       27.34      2.52 o 
   0  10   3        1.90        1.16      1.60 o 
   1  10   3        2.49       12.41      4.36 o 
   2  10   3      104.37       86.23      4.46 o 
   3  10   3        5.40        6.15      2.58 o 
   4  10   3        0.36        0.71      1.63 o 
   5  10   3        0.39        0.44      1.90 o 
   6  10   3      114.86      105.94      8.39 o 
   7  10   3       30.57       38.27      6.54 o 
   8  10   3       14.63       10.53      4.54 o 
   9  10   3       20.06       32.05      6.96 o 
  10  10   3        1.32        0.83      4.04 o 
 -11  11   3        3.18        1.49      4.83 o 
 -10  11   3        9.37        2.88      3.81 o 
  -9  11   3       30.53       35.37      9.59 o 
  -8  11   3       46.20       48.64      7.77 o 
  -7  11   3        1.44       -3.21      3.21 o 
  -6  11   3        5.56        9.79      3.74 o 
  -5  11   3        1.43        6.49      3.74 o 
  -4  11   3       32.36       34.68      4.26 o 
  -3  11   3       83.99       87.29      6.77 o 
  -2  11   3      453.39      421.88     15.80 o 
  -1  11   3       92.23       97.73      4.40 o 
   0  11   3       86.44       86.04      4.55 o 
   1  11   3       60.46       64.44      6.61 o 
   2  11   3       31.65       34.38      3.39 o 
   3  11   3        0.12        0.66      1.80 o 
   4  11   3       20.04       16.86      3.00 o 
   5  11   3        1.81        2.83      3.36 o 
   6  11   3       32.31       33.52      5.70 o 
   7  11   3        0.31       -2.77      4.42 o 
   8  11   3        5.71        4.97      4.22 o 
   9  11   3        2.56        4.00      4.82 o 
 -10  12   3        0.09       -1.05      4.39 o 
  -9  12   3        4.51       -0.69      3.18 o 
  -8  12   3        0.10        2.36      3.50 o 
  -7  12   3       20.57       32.11      6.46 o 
  -6  12   3        4.28        4.71      3.71 o 
  -5  12   3        0.00       -0.96      3.55 o 
  -4  12   3       26.49       34.48      9.75 o 
  -3  12   3       42.78       37.76      6.19 o 
  -2  12   3       34.94       23.73      4.86 o 
  -1  12   3       76.02       71.40      5.57 o 
   0  12   3      135.23      120.73      6.01 o 
   1  12   3       10.92       24.44      3.18 o 
   2  12   3      111.92      109.03      9.19 o 
   3  12   3      119.02       90.95      5.37 o 
   4  12   3       15.43       27.15      4.59 o 
   5  12   3        0.09        2.63      3.24 o 
   6  12   3        4.02       13.08      6.30 o 
   7  12   3        0.23        0.34      3.46 o 
   8  12   3        0.35        2.13      4.21 o 
   9  12   3        5.79        4.34      6.13 o 
  -9  13   3        0.03       -4.44      4.53 o 
  -8  13   3        0.90       -0.14      3.36 o 
  -7  13   3        3.36        7.26      5.26 o 
  -6  13   3       12.54       11.28      4.53 o 
  -5  13   3      111.09       98.51      8.62 o 
  -4  13   3       15.04       26.98      5.52 o 
  -3  13   3        0.07        6.16      4.19 o 
  -2  13   3        2.13        0.64      4.52 o 
  -1  13   3       53.76       49.04      4.95 o 
   0  13   3        0.37       -1.71      3.91 o 
   1  13   3       79.45       69.54      5.15 o 
   2  13   3       41.93       39.61      5.17 o 
   3  13   3        9.43        9.80      2.56 o 
   4  13   3        0.76       -0.55      2.42 o 
   5  13   3        0.12       -3.52      3.86 o 
   6  13   3        1.28        4.69      4.21 o 
   7  13   3        0.64        3.28      4.80 o 
   8  13   3        3.16        5.16      6.65 o 
  -9  14   3        5.73        2.10      5.61 o 
  -8  14   3        1.60        1.06      4.07 o 
  -7  14   3        4.89        7.04      4.54 o 
  -6  14   3       36.45       47.68      6.73 o 
  -5  14   3       44.14       60.57      7.44 o 
  -4  14   3       46.75       55.49      7.39 o 
  -3  14   3        8.24       12.75      3.97 o 
  -2  14   3       49.94       56.00      6.13 o 
  -1  14   3        0.09        3.11      2.59 o 
   0  14   3        0.00       -1.12      2.80 o 
   1  14   3       45.84       48.97      5.48 o 
   2  14   3        3.50        2.39      2.60 o 
   3  14   3        0.04        1.79      2.67 o 
   4  14   3        3.32        0.89      3.25 o 
   5  14   3        0.67       -0.75      4.34 o 
   6  14   3       34.22       28.16      7.93 o 
   7  14   3        2.19       -0.26      5.03 o 
  -7  15   3        5.68        5.57      5.81 o 
  -6  15   3        2.59       -0.02      3.28 o 
  -5  15   3        3.68        3.27      4.60 o 
  -4  15   3        4.43        6.14      4.14 o 
  -3  15   3        1.98        9.88      6.82 o 
  -2  15   3        0.24       -0.86      2.49 o 
  -1  15   3        0.41        1.77      2.90 o 
   0  15   3       25.74       36.81      6.17 o 
   1  15   3        2.19        1.91      2.70 o 
   2  15   3       30.51       27.57      8.75 o 
   3  15   3        1.20        3.82      4.88 o 
   4  15   3        7.84        5.97      5.38 o 
   5  15   3       47.50       31.76     18.25 o 
   6  15   3        9.25        9.39     11.65 o 
  -6  16   3        7.33        5.34      5.40 o 
  -5  16   3        0.96        3.50      4.56 o 
  -4  16   3        4.60        4.43      4.36 o 
  -3  16   3        0.99        0.71      3.30 o 
  -2  16   3        8.55        7.11      4.46 o 
  -1  16   3        1.68       -0.42      2.83 o 
   0  16   3        0.14        2.07      4.18 o 
   1  16   3       11.14       30.69      7.30 o 
   2  16   3        8.27        7.66      5.05 o 
   3  16   3       11.32       12.04      7.81 o 
   4  16   3       10.81        7.30      7.39 o 
  -4  17   3        0.00       -0.05      3.24 o 
  -3  17   3        0.68       10.66      5.47 o 
  -2  17   3        6.64        1.19      3.65 o 
  -1  17   3        0.04        3.75      4.04 o 
   0  17   3        0.23       -1.49      4.85 o 
   1  17   3        0.37        1.19      5.60 o 
   2  17   3        1.20        0.90      6.04 o 
 -14   0   4       12.10       32.68     18.68 o 
 -12   0   4        2.29       19.71     22.62 o 
 -10   0   4       32.89       30.90      8.18 o 
  -8   0   4       37.66       39.13      4.58 o 
  -6   0   4      119.89      124.70      5.34 o 
  -4   0   4      145.77      133.62      5.72 o 
  -2   0   4       38.38       30.46      1.82 o 
   0   0   4        1.67       13.31      1.21 o 
   2   0   4      123.66      134.87      4.03 o 
   4   0   4      720.40      729.11     17.85 o 
   6   0   4      130.53      138.24      6.75 o 
   8   0   4       86.37       71.64     17.87 o 
  10   0   4       48.58       49.99      9.69 o 
  12   0   4        1.74        1.63      8.35 o 
 -14   1   4       19.09       16.98      6.47 o 
 -13   1   4        1.56        6.70      8.17 o 
 -12   1   4        6.94       10.87      5.21 o 
 -11   1   4        9.20       18.35      4.47 o 
 -10   1   4       30.94       37.46      4.38 o 
  -9   1   4        2.58        8.98      2.01 o 
  -8   1   4        0.62        2.54      1.88 o 
  -7   1   4        7.61        8.06      2.68 o 
  -6   1   4      182.36      188.80      6.28 o 
  -5   1   4      135.39      139.31      3.55 o 
  -4   1   4      635.41      599.16     14.96 o 
  -3   1   4      191.00      190.35      4.07 o 
  -2   1   4        0.35        1.68      0.82 o 
  -1   1   4     1612.66     1586.62     18.36 o 
   0   1   4     2332.13     2266.17     27.51 o 
   1   1   4      788.65      786.39     12.89 o 
   2   1   4      291.57      309.92      5.23 o 
   3   1   4      185.04      162.50      7.84 o 
   4   1   4        1.19        4.22      1.97 o 
   5   1   4      548.22      500.78     11.56 o 
   6   1   4       66.00       66.37      4.05 o 
   7   1   4       69.56       60.07      5.20 o 
   8   1   4      184.13      176.28      7.08 o 
   9   1   4        9.19        9.41      3.64 o 
  10   1   4        2.77        0.27      2.57 o 
  11   1   4        0.53        1.73      5.89 o 
  12   1   4        2.64        7.28      7.30 o 
 -14   2   4        0.52        2.82      4.19 o 
 -13   2   4        7.41        8.80      4.67 o 
 -12   2   4        5.32        8.71      4.10 o 
 -11   2   4        0.80       -0.22      2.83 o 
 -10   2   4      116.17      116.57      8.68 o 
  -9   2   4       31.30       43.03      3.71 o 
  -8   2   4       24.35       28.27      3.14 o 
  -7   2   4      117.77      115.47      4.97 o 
  -6   2   4       79.49       89.32      2.73 o 
  -5   2   4      176.29      181.26      4.00 o 
  -4   2   4      188.01      184.92      3.79 o 
  -3   2   4        4.57        5.85      1.31 o 
  -2   2   4     2529.51     2368.32     26.87 o 
  -1   2   4      338.22      284.74      4.15 o 
   0   2   4      153.67      155.30      4.14 o 
   1   2   4     1565.40     1550.86     14.03 o 
   2   2   4      261.10      274.88      6.27 o 
   3   2   4      167.73      171.06      2.96 o 
   4   2   4        2.14        6.81      3.06 o 
   5   2   4      488.16      483.01      9.82 o 
   6   2   4       78.32       84.25      5.38 o 
   7   2   4       15.16       18.33      3.45 o 
   8   2   4       80.22       73.96      4.36 o 
   9   2   4       36.04       33.86      4.73 o 
  10   2   4        0.47        2.89      3.17 o 
  11   2   4        7.35       -1.38      4.56 o 
  12   2   4        1.55       -1.37      5.90 o 
 -14   3   4        0.21        5.70      5.99 o 
 -13   3   4        0.60        0.60      3.50 o 
 -12   3   4       41.09       49.10      7.66 o 
 -11   3   4       10.86       11.70      3.85 o 
 -10   3   4       12.78       15.02      3.26 o 
  -9   3   4       14.19       14.27      3.06 o 
  -8   3   4       15.49       22.98      2.93 o 
  -7   3   4       59.77       61.15      4.23 o 
  -6   3   4      147.78      141.27      3.30 o 
  -5   3   4      169.27      164.31      3.55 o 
  -4   3   4       81.95       87.73      2.28 o 
  -3   3   4        7.99       15.96      2.20 o 
  -2   3   4      573.71      565.61      7.27 o 
  -1   3   4      484.86      478.59      6.23 o 
   0   3   4        1.21        2.57      1.79 o 
   1   3   4       92.56       91.06      3.08 o 
   2   3   4     1160.55     1173.61     21.09 o 
   3   3   4      131.09      123.34      4.35 o 
   4   3   4       22.74       32.39      4.45 o 
   5   3   4        0.11       -1.00      1.00 o 
   6   3   4        0.12       -0.09      1.50 o 
   7   3   4        4.62        5.94      3.31 o 
   8   3   4        0.60        1.65      2.83 o 
   9   3   4        0.36        0.00      2.25 o 
  10   3   4        9.35       17.36      6.85 o 
  11   3   4       39.48       42.84      8.45 o 
  12   3   4        0.84        0.07     10.93 o 
 -13   4   4        2.67       -1.27      3.77 o 
 -12   4   4       27.05       27.25      4.68 o 
 -11   4   4        0.09        5.89      3.46 o 
 -10   4   4        7.50        7.00      2.86 o 
  -9   4   4        7.44        7.56      2.66 o 
  -8   4   4       85.18       90.10      9.41 o 
  -7   4   4      752.59      764.23     18.53 o 
  -6   4   4       12.66       10.77      1.89 o 
  -5   4   4       16.94       12.89      1.42 o 
  -4   4   4      303.31      293.65      4.81 o 
  -3   4   4     1635.29     1755.77     28.34 o 
  -2   4   4      451.24      485.84     25.09 o 
  -1   4   4      113.23      132.01      2.44 o 
   0   4   4        1.76        1.31      1.09 o 
   1   4   4      228.79      236.85      4.23 o 
   2   4   4       44.36       45.14      3.03 o 
   3   4   4     1622.13     1704.73     32.61 o 
   4   4   4      103.59      118.62      5.59 o 
   5   4   4       47.17       52.68      3.83 o 
   6   4   4       12.56       19.87      4.53 o 
   7   4   4       53.23       64.41      5.73 o 
   8   4   4        5.06        1.74      2.75 o 
   9   4   4        2.36        5.70      4.09 o 
  10   4   4       28.79       35.42      9.71 o 
  11   4   4        0.93       21.45     14.56 o 
 -13   5   4       19.90       22.24      9.47 o 
 -12   5   4        6.40        2.58      3.45 o 
 -11   5   4        1.41        1.01      2.80 o 
 -10   5   4       14.33       18.48      3.68 o 
  -9   5   4        7.77        5.87      2.71 o 
  -8   5   4        0.27        4.26      2.45 o 
  -7   5   4       17.86       21.30      3.91 o 
  -6   5   4       26.63       30.37      3.40 o 
  -5   5   4        2.21        2.52      0.85 o 
  -4   5   4      387.04      364.16      6.85 o 
  -3   5   4       10.95       18.41      1.89 o 
  -2   5   4      229.34      244.39      7.67 o 
  -1   5   4       65.07       71.60      4.36 o 
   0   5   4       86.70       88.33      3.88 o 
   1   5   4       82.98      102.84      3.38 o 
   2   5   4       57.39       67.96      1.87 o 
   3   5   4      626.77      668.40     15.53 o 
   4   5   4        0.03        1.18      3.07 o 
   5   5   4      107.63      107.06      5.67 o 
   6   5   4       23.97       35.19      4.00 o 
   7   5   4        2.58        5.35      3.83 o 
   8   5   4       27.98       33.34      4.83 o 
   9   5   4       59.92       55.57      7.11 o 
  10   5   4        0.00        8.02      4.78 o 
  11   5   4       19.59       16.31      6.22 o 
 -13   6   4        1.61        4.74      5.56 o 
 -12   6   4       38.89       34.20      6.74 o 
 -11   6   4       16.23       15.30      3.95 o 
 -10   6   4       15.60       22.60      4.02 o 
  -9   6   4        0.14        3.64      2.93 o 
  -8   6   4        8.67        8.24      2.47 o 
  -7   6   4        0.05       -0.27      2.54 o 
  -6   6   4       62.96       62.56      3.45 o 
  -5   6   4      272.05      263.07      6.93 o 
  -4   6   4     1091.77     1144.42     22.09 o 
  -3   6   4        4.00       10.48      2.78 o 
  -2   6   4      163.28      159.64      5.08 o 
  -1   6   4      162.82      140.42      4.11 o 
   0   6   4     2294.77     2472.88     35.76 o 
   1   6   4      217.20      209.33      6.59 o 
   2   6   4       27.88       26.21      2.29 o 
   3   6   4        9.30       13.33      2.49 o 
   4   6   4      112.95      108.76      5.54 o 
   5   6   4       81.86      105.76      6.56 o 
   6   6   4        8.05       20.81      3.91 o 
   7   6   4        1.01        0.02      2.22 o 
   8   6   4       28.85       31.81      5.61 o 
   9   6   4        6.22        4.61      4.08 o 
  10   6   4       64.70       65.10      8.94 o 
  11   6   4        0.83        5.48      5.13 o 
 -13   7   4       12.48        2.53      5.52 o 
 -12   7   4        4.94        9.86      4.99 o 
 -11   7   4       12.72       14.17      4.89 o 
 -10   7   4       53.45       48.57      5.26 o 
  -9   7   4       11.62       15.12      3.32 o 
  -8   7   4       21.87       23.19      3.54 o 
  -7   7   4        0.84        2.68      1.99 o 
  -6   7   4       11.25       16.94      3.62 o 
  -5   7   4      287.98      273.07      7.14 o 
  -4   7   4      270.97      276.53      7.64 o 
  -3   7   4      118.22      120.84      4.76 o 
  -2   7   4       14.29       19.26      2.35 o 
  -1   7   4       45.72       37.19      1.97 o 
   0   7   4      661.06      620.68     11.18 o 
   1   7   4      106.97      122.37      5.07 o 
   2   7   4       44.44       39.83      2.17 o 
   3   7   4      323.01      299.35      9.87 o 
   4   7   4      183.42      180.06      7.83 o 
   5   7   4        5.59       12.74      3.12 o 
   6   7   4       37.88       40.25      4.37 o 
   7   7   4       39.84       46.93      4.93 o 
   8   7   4       14.83       20.61      9.42 o 
   9   7   4       68.57       69.54      8.43 o 
  10   7   4        8.92        9.06      5.02 o 
  11   7   4        4.91       13.22      6.58 o 
 -12   8   4        0.00        0.38      3.52 o 
 -11   8   4        5.39        4.71      4.31 o 
 -10   8   4       20.80       26.72      5.36 o 
  -9   8   4       21.49       23.31      4.86 o 
  -8   8   4        2.84        9.56      3.70 o 
  -7   8   4      329.02      361.61     27.86 o 
  -6   8   4        5.20        5.92      3.09 o 
  -5   8   4       48.02       51.61      4.76 o 
  -4   8   4       12.94       15.92      2.59 o 
  -3   8   4       93.35       98.84      7.62 o 
  -2   8   4      132.82      132.18      5.56 o 
  -1   8   4        0.73       -0.89      0.89 o 
   0   8   4       18.39       22.45      3.30 o 
   1   8   4       13.90       16.38      2.03 o 
   2   8   4       12.01       19.87      3.68 o 
   3   8   4       81.87       84.01      3.40 o 
   4   8   4       38.09       44.97      4.14 o 
   5   8   4      132.22      132.35      7.20 o 
   6   8   4      307.15      302.65     11.98 o 
   7   8   4        0.61        4.02      3.55 o 
   8   8   4       16.13       22.05      5.86 o 
   9   8   4       17.06       23.77      6.01 o 
  10   8   4        7.15       17.37      6.76 o 
 -12   9   4        3.10        2.76      4.53 o 
 -11   9   4        4.71       10.36      9.49 o 
 -10   9   4       20.77       27.35      5.78 o 
  -9   9   4        0.05        2.29      3.58 o 
  -8   9   4       91.91       93.77      7.79 o 
  -7   9   4       40.98       47.58      6.84 o 
  -6   9   4      184.68      192.00     17.84 o 
  -5   9   4       35.64       53.06      6.33 o 
  -4   9   4        0.66        0.87      1.84 o 
  -3   9   4      439.44      424.74     15.11 o 
  -2   9   4       55.91       63.70      4.12 o 
  -1   9   4       57.02       52.53      3.48 o 
   0   9   4        0.12        4.80      2.32 o 
   1   9   4      232.75      219.69      6.60 o 
   2   9   4        0.13        0.45      1.38 o 
   3   9   4       36.67       35.03      4.17 o 
   4   9   4       12.28       14.24      3.27 o 
   5   9   4       26.70       32.53      4.27 o 
   6   9   4        1.30        0.02      3.27 o 
   7   9   4       82.70       89.62      9.03 o 
   8   9   4        0.00       -3.29      3.88 o 
   9   9   4        0.63        2.56      4.16 o 
  10   9   4        0.25        2.82      4.70 o 
 -11  10   4        3.74        1.46      4.70 o 
 -10  10   4       16.84       13.23      5.10 o 
  -9  10   4        3.50       10.99      4.35 o 
  -8  10   4        4.64        2.08      3.94 o 
  -7  10   4      100.63       93.76     10.05 o 
  -6  10   4       14.49       23.03      4.61 o 
  -5  10   4       14.15       17.64      4.73 o 
  -4  10   4       89.39       88.91      5.04 o 
  -3  10   4      115.61      120.08      7.38 o 
  -2  10   4       56.20       62.90      4.95 o 
  -1  10   4        0.95        1.63      1.91 o 
   0  10   4        0.13       -0.07      1.53 o 
   1  10   4       48.92       50.71      3.50 o 
   2  10   4       63.02       54.80      6.57 o 
   3  10   4      296.78      286.71      9.04 o 
   4  10   4       69.92       58.50      5.00 o 
   5  10   4       57.68       50.21      5.39 o 
   6  10   4       44.82       43.99      6.07 o 
   7  10   4        0.01        3.46      4.40 o 
   8  10   4        3.70        3.19      4.06 o 
   9  10   4        5.22       17.73      6.30 o 
 -11  11   4        9.00        2.92      4.50 o 
 -10  11   4        5.17        7.40      4.56 o 
  -9  11   4        4.62        1.06      3.56 o 
  -8  11   4        0.23        2.71      3.76 o 
  -7  11   4        2.04        4.07      3.57 o 
  -6  11   4        0.53        0.86      3.91 o 
  -5  11   4       68.81       74.85      9.51 o 
  -4  11   4       61.33       53.84      4.85 o 
  -3  11   4       25.28       17.20      6.01 o 
  -2  11   4       70.31       71.25      5.52 o 
  -1  11   4       27.11       29.98      3.96 o 
   0  11   4       41.30       45.62      4.46 o 
   1  11   4        1.76        5.63      2.91 o 
   2  11   4        1.74        0.59      1.92 o 
   3  11   4      165.03      156.12      7.88 o 
   4  11   4       78.39       74.02      5.64 o 
   5  11   4        8.96       13.90      3.45 o 
   6  11   4        2.42       -2.84      3.71 o 
   7  11   4       19.47       39.74      6.75 o 
   8  11   4        4.32        1.90      4.10 o 
   9  11   4        7.33        2.18      4.98 o 
 -10  12   4        0.75       -5.36      5.36 o 
  -9  12   4        0.22       -0.89      3.44 o 
  -8  12   4        1.92        1.25      3.79 o 
  -7  12   4        9.05        8.55      4.05 o 
  -6  12   4       19.64       24.83      6.54 o 
  -5  12   4       62.60       57.45      7.15 o 
  -4  12   4        3.38        1.29      2.24 o 
  -3  12   4       11.74       18.43      3.80 o 
  -2  12   4        1.75        4.33      2.68 o 
  -1  12   4      240.77      237.87     10.04 o 
   0  12   4      333.12      339.57     13.27 o 
   1  12   4       17.84       20.20      3.08 o 
   2  12   4        6.06        6.68      2.69 o 
   3  12   4        7.65       15.84      4.06 o 
   4  12   4        0.75        3.28      2.64 o 
   5  12   4        2.01       13.48     10.03 o 
   6  12   4        0.57        0.47      3.44 o 
   7  12   4        1.14        1.14      3.82 o 
   8  12   4       11.53       18.76      7.81 o 
  -9  13   4        0.04        1.86      5.44 o 
  -8  13   4       14.77       14.11      5.27 o 
  -7  13   4        0.00        0.26      3.18 o 
  -6  13   4        0.32       -3.98      3.98 o 
  -5  13   4       11.17       26.19     11.93 o 
  -4  13   4       83.66       87.90      8.67 o 
  -3  13   4        1.05        1.93      2.60 o 
  -2  13   4       47.68       48.46      5.03 o 
  -1  13   4       35.21       36.47      4.80 o 
   0  13   4       37.33       36.87      5.02 o 
   1  13   4       43.26       46.81      4.70 o 
   2  13   4       13.21       16.06      3.78 o 
   3  13   4       13.35       27.39      5.59 o 
   4  13   4        0.01        4.37      3.01 o 
   5  13   4        4.52        4.07      4.01 o 
   6  13   4        3.06        2.01      3.82 o 
   7  13   4       14.57       11.18      5.57 o 
  -8  14   4       11.93       12.95      5.82 o 
  -7  14   4        0.02        4.20      4.18 o 
  -6  14   4        1.90       -0.50      3.35 o 
  -5  14   4       16.88       27.92      5.88 o 
  -4  14   4       13.26       15.46      5.56 o 
  -3  14   4        9.95        9.32      4.67 o 
  -2  14   4        9.38       19.52      6.16 o 
  -1  14   4        0.00        0.11      2.39 o 
   0  14   4        4.28        4.19      2.93 o 
   1  14   4        4.00        4.12      3.10 o 
   2  14   4       25.68       39.50      7.71 o 
   3  14   4       20.63       20.55      4.83 o 
   4  14   4       16.09       32.02     10.98 o 
   5  14   4        2.85       21.53     11.09 o 
   6  14   4        0.43        3.31      5.19 o 
  -7  15   4        0.95        9.89      8.05 o 
  -6  15   4        0.25       16.05     11.35 o 
  -5  15   4        3.96        1.73      3.69 o 
  -4  15   4        1.09       -0.37      3.51 o 
  -3  15   4        5.85        6.36      4.48 o 
  -2  15   4       14.76       16.11      6.82 o 
  -1  15   4       20.14       25.51      6.83 o 
   0  15   4        4.03        2.14      2.77 o 
   1  15   4       12.45       13.53      4.29 o 
   2  15   4       46.27       47.92      6.19 o 
   3  15   4        0.90        2.40      4.79 o 
   4  15   4        7.42        7.24      6.07 o 
   5  15   4        5.24       70.11     52.90 o 
  -6  16   4        6.43        0.59      4.08 o 
  -5  16   4        0.01        1.05      3.89 o 
  -4  16   4        0.56        5.71      4.60 o 
  -3  16   4        0.70       -1.95      4.26 o 
  -2  16   4        2.12       -0.18      3.32 o 
  -1  16   4        0.03        2.57      4.69 o 
   0  16   4        7.74       13.61      6.61 o 
   1  16   4       15.10       15.14      6.70 o 
   2  16   4        0.50        5.74      4.73 o 
   3  16   4        2.07        8.81      7.12 o 
   4  16   4        0.00        1.69      6.02 o 
  -4  17   4        6.29        0.33      6.38 o 
  -3  17   4        0.67        0.09      3.80 o 
  -2  17   4        0.12       -0.95      4.45 o 
  -1  17   4        6.83        9.14      5.92 o 
   0  17   4        2.84        7.10      4.25 o 
   1  17   4        0.10        0.04      4.91 o 
 -13   0   5        4.04        4.25      6.05 o 
 -11   0   5        0.90        1.60      7.42 o 
  -9   0   5       85.18       70.99      5.45 o 
  -7   0   5      121.93      129.63      6.74 o 
  -5   0   5      128.82      134.83      7.74 o 
  -3   0   5     1524.27     1781.58     41.80 o 
  -1   0   5      319.43      287.31      8.80 o 
   1   0   5      374.33      317.10      7.52 o 
   3   0   5      118.45      137.55      5.33 o 
   5   0   5      176.50      166.37      7.22 o 
   7   0   5      102.48      100.09      7.95 o 
   9   0   5       23.42       18.92      7.75 o 
  11   0   5        6.76       11.76     10.87 o 
 -14   1   5        2.21        1.94      5.09 o 
 -13   1   5       24.29        6.06      4.21 o 
 -12   1   5        7.53        8.18      4.77 o 
 -11   1   5       10.53        5.25      3.72 o 
 -10   1   5       12.33       16.25      3.42 o 
  -9   1   5      205.45      187.21     11.74 o 
  -8   1   5       37.04       42.44      3.08 o 
  -7   1   5       31.40       29.71      2.96 o 
  -6   1   5       79.69       77.53      4.11 o 
  -5   1   5       41.08       39.88      3.10 o 
  -4   1   5      916.64      933.42     16.00 o 
  -3   1   5     1177.54     1143.60     16.38 o 
  -2   1   5       91.53       82.56      2.67 o 
  -1   1   5      520.91      520.47      7.67 o 
   0   1   5      408.22      426.31      7.24 o 
   1   1   5      530.40      618.98     14.63 o 
   2   1   5     1032.82     1090.52     15.08 o 
   3   1   5      376.05      404.54      7.11 o 
   4   1   5      280.04      286.39      6.34 o 
   5   1   5      604.46      588.57     18.73 o 
   6   1   5       16.01       17.30      2.98 o 
   7   1   5       12.34       18.98      3.30 o 
   8   1   5        5.91        2.35      2.89 o 
   9   1   5       16.00       26.54      7.59 o 
  10   1   5        6.72        2.22      3.65 o 
  11   1   5        0.05        2.32      6.38 o 
 -14   2   5        0.28        5.87      4.97 o 
 -13   2   5        4.68        6.42      4.13 o 
 -12   2   5       11.69        3.24      4.16 o 
 -11   2   5       36.19       38.35      5.65 o 
 -10   2   5        1.54        0.20      2.75 o 
  -9   2   5       10.96       18.72      3.64 o 
  -8   2   5       32.84       45.04      2.94 o 
  -7   2   5        6.80        8.40      1.48 o 
  -6   2   5      181.35      190.02      4.74 o 
  -5   2   5       49.50       44.04      2.90 o 
  -4   2   5       68.19       60.26      2.43 o 
  -3   2   5       70.26       67.82      2.42 o 
  -2   2   5     1581.40     1605.22     20.71 o 
  -1   2   5       75.09       80.01      2.16 o 
   0   2   5     1081.59     1202.84     15.42 o 
   1   2   5      114.73      129.92      3.05 o 
   2   2   5     1078.09     1043.01     53.74 o 
   3   2   5      374.49      391.84     12.02 o 
   4   2   5       13.46       13.49      2.49 o 
   5   2   5      139.91      134.28      8.95 o 
   6   2   5       79.56       75.12      5.10 o 
   7   2   5        2.76        6.95      3.24 o 
   8   2   5       34.79       36.42      4.92 o 
   9   2   5        0.52        5.80      3.25 o 
  10   2   5        4.86        6.81      4.97 o 
  11   2   5        0.81        0.69      5.91 o 
 -14   3   5        0.03        0.62      4.29 o 
 -13   3   5        0.83        0.10      3.60 o 
 -12   3   5        0.21       -4.27      4.27 o 
 -11   3   5       18.94       23.20      3.98 o 
 -10   3   5       52.73       56.65      4.91 o 
  -9   3   5       35.07       41.97      4.65 o 
  -8   3   5        0.24        0.91      1.86 o 
  -7   3   5       64.92       66.75      4.36 o 
  -6   3   5      139.25      138.69      4.25 o 
  -5   3   5      158.99      174.22      4.25 o 
  -4   3   5        0.96        1.42      1.07 o 
  -3   3   5       49.93       55.19      1.72 o 
  -2   3   5      119.91      136.11      2.93 o 
  -1   3   5     1348.20     1546.74     20.51 o 
   0   3   5       14.47       14.75      1.65 o 
   1   3   5        1.12        0.87      1.37 o 
   2   3   5        2.28        7.42      1.84 o 
   3   3   5      761.49      766.92     16.76 o 
   4   3   5       22.82       29.33      3.11 o 
   5   3   5       64.30       70.61      4.67 o 
   6   3   5       10.05        7.93      2.98 o 
   7   3   5       38.32       35.00      4.60 o 
   8   3   5       46.19       48.95      5.06 o 
   9   3   5        0.12       -0.05      2.62 o 
  10   3   5        2.12        6.85      5.36 o 
  11   3   5        9.66        4.51      5.75 o 
 -13   4   5        0.41        5.79      6.42 o 
 -12   4   5        4.25       10.04      4.25 o 
 -11   4   5        0.55        4.92      3.02 o 
 -10   4   5       51.80       64.86      5.53 o 
  -9   4   5        2.48        1.60      2.46 o 
  -8   4   5       18.68       23.70      3.07 o 
  -7   4   5        1.92        7.18      5.22 o 
  -6   4   5      117.89      121.92      5.42 o 
  -5   4   5       10.40        7.47      2.10 o 
  -4   4   5      215.70      180.41      3.39 o 
  -3   4   5      921.56      951.01     20.69 o 
  -2   4   5     1418.13     1522.59     21.25 o 
  -1   4   5        0.06        0.29      0.72 o 
   0   4   5      531.25      571.17      8.68 o 
   1   4   5       89.75      105.09      4.06 o 
   2   4   5      190.31      193.82      6.18 o 
   3   4   5      141.14      145.80      5.69 o 
   4   4   5      110.86      115.02      5.65 o 
   5   4   5       25.07       32.46      3.55 o 
   6   4   5        8.20       18.11      3.48 o 
   7   4   5       75.18       74.40      6.79 o 
   8   4   5        3.76        9.24      8.85 o 
   9   4   5      110.66      110.77      9.95 o 
  10   4   5       61.86       50.14      8.24 o 
  11   4   5       14.59        8.88      6.10 o 
 -13   5   5        0.00       -5.99      5.99 o 
 -12   5   5        0.01       -2.69      3.66 o 
 -11   5   5        0.10        0.51      2.27 o 
 -10   5   5        1.19        2.99      2.65 o 
  -9   5   5        1.51        0.93      3.08 o 
  -8   5   5        0.81        2.19      2.35 o 
  -7   5   5       53.47       56.98      3.84 o 
  -6   5   5       29.23       29.03      2.23 o 
  -5   5   5        3.87        2.36      0.93 o 
  -4   5   5      110.25      114.21      4.63 o 
  -3   5   5      139.91      163.02      6.24 o 
  -2   5   5      338.53      371.97      8.75 o 
  -1   5   5      589.45      645.69     13.05 o 
   0   5   5      582.51      658.00     10.34 o 
   1   5   5      149.27      152.63      5.61 o 
   2   5   5       80.97       93.77      4.61 o 
   3   5   5        5.31        7.78      2.44 o 
   4   5   5        0.06        0.24      2.10 o 
   5   5   5       12.56       23.10      3.87 o 
   6   5   5      157.75      155.70      8.61 o 
   7   5   5       11.39       12.42      3.91 o 
   8   5   5       80.09       81.90      7.50 o 
   9   5   5       86.81       88.57      8.63 o 
  10   5   5        7.27       14.18      5.47 o 
  11   5   5       17.71        6.77      6.11 o 
 -13   6   5       20.43       39.08      9.48 o 
 -12   6   5        7.96        3.07      4.21 o 
 -11   6   5        1.35        4.99      3.97 o 
 -10   6   5        0.11       -2.75      2.75 o 
  -9   6   5       20.26       20.79      3.19 o 
  -8   6   5       56.22       65.75      4.50 o 
  -7   6   5        0.85        1.56      3.16 o 
  -6   6   5        8.83       11.70      3.13 o 
  -5   6   5       52.35       64.91      3.48 o 
  -4   6   5      195.21      207.92      6.39 o 
  -3   6   5      201.60      217.98      7.64 o 
  -2   6   5       71.47       76.09      3.55 o 
  -1   6   5        0.01       -0.85      1.49 o 
   0   6   5      165.84      178.33      4.14 o 
   1   6   5      346.76      301.31      7.20 o 
   2   6   5       88.19       89.82      4.47 o 
   3   6   5        0.61        2.71      1.97 o 
   4   6   5        1.38        6.51      3.83 o 
   5   6   5      148.62      145.33      7.66 o 
   6   6   5        6.12       12.89      3.81 o 
   7   6   5      163.48      159.04      9.10 o 
   8   6   5        6.35       12.58      6.01 o 
   9   6   5       21.09       19.92      6.23 o 
  10   6   5       23.88       19.31      6.49 o 
 -13   7   5       11.51        7.63      6.03 o 
 -12   7   5        9.48        3.44      4.20 o 
 -11   7   5        1.35        3.96      3.71 o 
 -10   7   5       10.42       10.17      4.16 o 
  -9   7   5       28.56       43.36      6.33 o 
  -8   7   5       69.18       87.46      8.65 o 
  -7   7   5       29.72       34.49      5.79 o 
  -6   7   5       22.98       25.53      3.84 o 
  -5   7   5       15.03       13.17      3.59 o 
  -4   7   5      129.53      144.43      6.30 o 
  -3   7   5      678.34      728.31     19.84 o 
  -2   7   5       22.39       27.26      2.69 o 
  -1   7   5       53.22       53.47      2.19 o 
   0   7   5      208.20      212.03      5.31 o 
   1   7   5      785.06      781.78     13.87 o 
   2   7   5        2.45        5.20      2.20 o 
   3   7   5       30.80       33.50      5.76 o 
   4   7   5       65.10       70.77      5.12 o 
   5   7   5       61.50       55.37      5.33 o 
   6   7   5      308.95      318.74     12.74 o 
   7   7   5       80.40       91.48      6.89 o 
   8   7   5        0.46       -0.49      3.08 o 
   9   7   5        2.03        8.04      5.11 o 
  10   7   5        0.15       10.24      5.63 o 
 -12   8   5        5.28        0.10      3.59 o 
 -11   8   5        6.15       12.52      4.99 o 
 -10   8   5       33.79       41.91     11.27 o 
  -9   8   5       15.72       12.37      4.17 o 
  -8   8   5       26.33       31.40      5.69 o 
  -7   8   5       17.13       26.56     10.85 o 
  -6   8   5       10.30       10.06      6.32 o 
  -5   8   5        0.00        0.52      2.48 o 
  -4   8   5       15.32       17.07      2.64 o 
  -3   8   5      166.92      176.70      8.01 o 
  -2   8   5       55.36       53.63      6.01 o 
  -1   8   5       23.23       28.69      2.93 o 
   0   8   5       29.18       38.30      3.78 o 
   1   8   5        6.04        4.78      1.67 o 
   2   8   5       96.45      116.11      7.29 o 
   3   8   5      560.37      581.72     17.81 o 
   4   8   5        5.48        3.06      2.56 o 
   5   8   5        0.03       -2.15      2.49 o 
   6   8   5       62.95       67.28      5.93 o 
   7   8   5       22.86       22.04      5.53 o 
   8   8   5       17.39       24.55      6.61 o 
   9   8   5       11.41        8.42      5.34 o 
  10   8   5        4.47       -2.51      4.53 o 
 -12   9   5        1.89       -1.58      4.34 o 
 -11   9   5       27.67       37.39      7.31 o 
 -10   9   5        1.76        9.62      4.66 o 
  -9   9   5       24.52       36.54      5.85 o 
  -8   9   5        2.27        1.64      3.58 o 
  -7   9   5        4.93        5.60      4.26 o 
  -6   9   5      778.90      789.03     28.02 o 
  -5   9   5       40.61       48.96      6.30 o 
  -4   9   5       37.69       39.10      3.77 o 
  -3   9   5        0.12       -2.22      2.22 o 
  -2   9   5        0.02        1.30      1.79 o 
  -1   9   5        0.23       -1.59      1.91 o 
   0   9   5        0.24        1.48      1.46 o 
   1   9   5        7.83       13.18      2.81 o 
   2   9   5       57.09       68.34      6.89 o 
   3   9   5       15.40       18.96      3.65 o 
   4   9   5      196.47      189.35      9.27 o 
   5   9   5       10.51       15.53      3.87 o 
   6   9   5        3.15        3.29      3.18 o 
   7   9   5        5.32        2.83      3.67 o 
   8   9   5       15.89       18.83      6.10 o 
   9   9   5        0.94       -3.50      4.38 o 
 -11  10   5        0.55        3.10      4.11 o 
 -10  10   5       73.30       74.96      8.82 o 
  -9  10   5        0.37        2.63      3.63 o 
  -8  10   5        7.85       16.70      8.18 o 
  -7  10   5       48.59       67.22     10.49 o 
  -6  10   5       14.48       14.44      4.58 o 
  -5  10   5      105.72      109.59      7.55 o 
  -4  10   5        9.67       12.52      3.15 o 
  -3  10   5       26.76       30.16      3.80 o 
  -2  10   5        4.34        9.90      4.37 o 
  -1  10   5      150.80      146.17      6.84 o 
   0  10   5      222.37      214.50     10.78 o 
   1  10   5       22.29       21.67      3.06 o 
   2  10   5       49.63       43.43      5.15 o 
   3  10   5      167.33      160.73      8.55 o 
   4  10   5       56.41       60.66      5.69 o 
   5  10   5       23.91       29.98      4.74 o 
   6  10   5        1.32        3.58      3.85 o 
   7  10   5        3.95       14.29      5.26 o 
   8  10   5        7.98        4.57      4.86 o 
   9  10   5        1.22        5.26      5.20 o 
 -11  11   5        1.34       -0.22      3.78 o 
 -10  11   5        0.07       -0.41      3.96 o 
  -9  11   5       20.13       23.32      5.55 o 
  -8  11   5        0.07        2.87      4.19 o 
  -7  11   5        4.49        7.45      4.50 o 
  -6  11   5        6.09        8.93      4.38 o 
  -5  11   5       40.31       35.88      5.12 o 
  -4  11   5        9.16        6.34      3.40 o 
  -3  11   5       78.08       79.97      5.64 o 
  -2  11   5       10.07        4.11      2.81 o 
  -1  11   5       22.98       18.93      3.68 o 
   0  11   5      125.18      134.27      7.25 o 
   1  11   5      314.00      281.13      8.88 o 
   2  11   5       45.90       55.42      4.88 o 
   3  11   5       29.81       35.32      4.70 o 
   4  11   5       29.00       31.17      4.65 o 
   5  11   5        5.88        3.98      3.19 o 
   6  11   5       21.50       14.47      8.95 o 
   7  11   5        1.69       15.49      9.49 o 
   8  11   5        7.82        0.44      4.29 o 
 -10  12   5        0.11       -2.73      4.14 o 
  -9  12   5        1.07       14.06      6.70 o 
  -8  12   5       70.19       70.19      8.92 o 
  -7  12   5        4.08       -0.08      3.34 o 
  -6  12   5        0.42       -1.63      3.98 o 
  -5  12   5        3.10        8.27      4.17 o 
  -4  12   5       96.33       89.51      6.64 o 
  -3  12   5      120.26      120.29      7.51 o 
  -2  12   5       16.75       21.16      3.80 o 
  -1  12   5        1.65        2.57      2.79 o 
   0  12   5        0.26       -2.22      3.12 o 
   1  12   5       46.87       47.03      4.63 o 
   2  12   5       11.71       13.18      3.55 o 
   3  12   5        0.01        1.01      2.48 o 
   4  12   5        9.61        6.24      3.28 o 
   5  12   5       34.79       35.85      8.20 o 
   6  12   5        0.43       17.65      9.62 o 
   7  12   5        0.02       -4.49      4.49 o 
  -9  13   5        0.25       -1.12      4.17 o 
  -8  13   5        1.99       -1.11      3.63 o 
  -7  13   5       21.62       12.22      5.36 o 
  -6  13   5        1.37        5.09      5.69 o 
  -5  13   5       32.23       50.89      7.23 o 
  -4  13   5       27.50       39.71      6.55 o 
  -3  13   5       94.36       91.03      6.60 o 
  -2  13   5       97.95      103.36      7.47 o 
  -1  13   5       71.30       66.44      6.18 o 
   0  13   5       27.35       24.47      4.30 o 
   1  13   5        4.99        3.89      3.44 o 
   2  13   5        4.85        0.43      2.84 o 
   3  13   5        0.57        3.22      3.32 o 
   4  13   5       20.68       21.69      5.52 o 
   5  13   5       19.54       18.21      7.49 o 
   6  13   5        5.75        3.53      5.15 o 
   7  13   5        5.04        6.07      6.29 o 
  -8  14   5        1.50        2.16      4.23 o 
  -7  14   5       21.03       15.78      5.54 o 
  -6  14   5        2.88       -0.70      4.02 o 
  -5  14   5        3.77        1.89      3.86 o 
  -4  14   5        1.76        1.71      4.49 o 
  -3  14   5        4.90        6.74      3.31 o 
  -2  14   5       33.64       41.88      5.52 o 
  -1  14   5        3.26        3.54      3.22 o 
   0  14   5        5.02        3.94      3.21 o 
   1  14   5       10.15        9.11      4.21 o 
   2  14   5        1.61        5.31      3.86 o 
   3  14   5        0.22        1.24      3.51 o 
   4  14   5        5.10        0.34      4.36 o 
   5  14   5       15.49       12.16      7.27 o 
   6  14   5        7.73       30.16     13.05 o 
  -7  15   5        3.85       11.57      5.89 o 
  -6  15   5        8.17        3.40      4.29 o 
  -5  15   5        6.97        0.64      3.51 o 
  -4  15   5        0.30       11.21      7.39 o 
  -3  15   5        1.75        7.01      4.40 o 
  -2  15   5       19.65       17.82      6.54 o 
  -1  15   5       15.58       18.18      4.78 o 
   0  15   5        6.11        8.51      4.34 o 
   1  15   5        0.63        1.81      4.19 o 
   2  15   5        6.87        4.84      3.97 o 
   3  15   5        4.37        3.02      4.86 o 
   4  15   5        2.05       -1.61      4.69 o 
  -5  16   5        3.53        9.32      5.08 o 
  -4  16   5        0.00        8.80      5.36 o 
  -3  16   5        0.65       -0.97      4.37 o 
  -2  16   5        6.54       26.66     14.62 o 
  -1  16   5        0.28        2.82      4.22 o 
   0  16   5        0.99        2.23      3.61 o 
   1  16   5        9.41        5.67      5.23 o 
   2  16   5        2.02        4.60      5.81 o 
   3  16   5        8.35       32.30     13.71 o 
  -3  17   5        5.45       -0.42      5.14 o 
  -2  17   5        3.97        0.47      5.52 o 
  -1  17   5        0.00       11.42      8.32 o 
   0  17   5        0.27        5.28      5.72 o 
 -14   0   6        0.49       13.12      8.23 o 
 -12   0   6       62.82       56.42     10.67 o 
 -10   0   6        0.22        4.75      4.10 o 
  -8   0   6       30.73       40.06      6.71 o 
  -6   0   6      581.18      596.88     17.64 o 
  -4   0   6        9.18       10.18      2.24 o 
  -2   0   6     5489.01     5574.86    139.52 o 
   0   0   6       22.52       26.99      2.20 o 
   2   0   6      263.54      298.23      8.18 o 
   4   0   6       42.65       38.76      3.15 o 
   6   0   6       82.54       79.77      5.78 o 
   8   0   6      148.50      134.03     13.75 o 
  10   0   6        8.73        2.85      6.76 o 
 -14   1   6        2.29        5.74      6.88 o 
 -13   1   6        1.30        4.22      5.61 o 
 -12   1   6       36.56       42.09      6.17 o 
 -11   1   6       17.37       14.97      4.79 o 
 -10   1   6        0.27       -0.89      2.06 o 
  -9   1   6        5.24        6.43      2.96 o 
  -8   1   6       43.49       44.27      3.14 o 
  -7   1   6      454.25      460.02     10.53 o 
  -6   1   6        6.24        9.30      3.55 o 
  -5   1   6        2.30        6.23      1.63 o 
  -4   1   6      401.44      407.51      8.19 o 
  -3   1   6        1.38        0.90      0.99 o 
  -2   1   6      265.72      327.14      6.24 o 
  -1   1   6     1102.25     1043.14     47.77 o 
   0   1   6      549.49      552.13      9.88 o 
   1   1   6      633.82      620.15     16.30 o 
   2   1   6      762.05      795.81     14.35 o 
   3   1   6      143.79      150.23      4.21 o 
   4   1   6       18.17       20.89      1.80 o 
   5   1   6       21.56       36.35      3.54 o 
   6   1   6       85.23       89.79      5.51 o 
   7   1   6       13.74        7.97      3.05 o 
   8   1   6        2.63        0.17      3.44 o 
   9   1   6       11.02       10.33      5.25 o 
  10   1   6        0.29        7.46      5.65 o 
  11   1   6        0.10        0.20      5.75 o 
 -14   2   6       12.98        4.02      5.44 o 
 -13   2   6        0.00        5.66      4.24 o 
 -12   2   6        1.03        4.64      3.91 o 
 -11   2   6        2.39        0.61      2.11 o 
 -10   2   6       14.74       30.79      3.99 o 
  -9   2   6      222.96      232.90      9.26 o 
  -8   2   6       65.23       73.45      3.78 o 
  -7   2   6       13.25       15.54      2.18 o 
  -6   2   6        3.13        8.01      2.87 o 
  -5   2   6        4.12        4.11      1.54 o 
  -4   2   6      127.08      132.58      4.02 o 
  -3   2   6       87.73       94.18      2.96 o 
  -2   2   6      617.29      614.90     10.19 o 
  -1   2   6      996.02     1024.70     15.84 o 
   0   2   6     1321.83     1474.83     20.91 o 
   1   2   6       38.92       45.67      4.47 o 
   2   2   6      100.47      101.74      5.26 o 
   3   2   6       61.23       72.88      5.04 o 
   4   2   6      136.56      140.05      7.75 o 
   5   2   6       23.30       25.14      4.60 o 
   6   2   6        6.68        6.08      3.84 o 
   7   2   6       26.68       34.44      6.25 o 
   8   2   6       11.01        5.97      4.22 o 
   9   2   6        2.45        0.42      3.04 o 
  10   2   6        5.35        4.37      5.90 o 
  11   2   6       10.00       28.77     18.48 o 
 -14   3   6        2.31        1.00      5.81 o 
 -13   3   6        4.00        1.09      4.40 o 
 -12   3   6        1.70        3.58      3.72 o 
 -11   3   6        0.16        1.92      2.64 o 
 -10   3   6       18.69       20.04      3.95 o 
  -9   3   6        0.52        1.53      2.31 o 
  -8   3   6       29.50       24.79      4.58 o 
  -7   3   6        3.19        1.50      1.20 o 
  -6   3   6       58.47       54.18      4.70 o 
  -5   3   6       90.54       98.47      3.37 o 
  -4   3   6      658.74      725.70     12.84 o 
  -3   3   6      169.65      178.36      3.95 o 
  -2   3   6       21.88       21.73      1.95 o 
  -1   3   6      157.40      182.42      4.75 o 
   0   3   6     2220.03     2281.98     40.24 o 
   1   3   6      142.38      155.97      5.18 o 
   2   3   6      128.42      144.29      5.50 o 
   3   3   6       22.28       23.34      3.01 o 
   4   3   6       11.91        8.91      2.54 o 
   5   3   6      119.54      118.27      6.30 o 
   6   3   6        1.53        5.06      2.66 o 
   7   3   6       41.84       50.21      5.54 o 
   8   3   6       11.22       10.89      4.37 o 
   9   3   6       28.90       29.33      6.22 o 
  10   3   6       42.49       81.74     14.15 o 
 -13   4   6        0.25       11.28      6.51 o 
 -12   4   6        3.03        2.87      3.56 o 
 -11   4   6        1.34        8.39      4.34 o 
 -10   4   6        1.22        0.79      2.56 o 
  -9   4   6        0.32        1.56      1.99 o 
  -8   4   6        0.41        2.14      2.11 o 
  -7   4   6       15.18       14.21      2.70 o 
  -6   4   6      474.61      452.35      9.28 o 
  -5   4   6     1382.36     1407.26     22.12 o 
  -4   4   6        5.46        6.69      2.18 o 
  -3   4   6      249.88      255.20      4.49 o 
  -2   4   6       71.61       77.92      2.15 o 
  -1   4   6        0.00        0.09      1.10 o 
   0   4   6      155.82      150.41      3.44 o 
   1   4   6      204.08      234.99      6.87 o 
   2   4   6       22.16       26.39      2.71 o 
   3   4   6       36.87       35.82      3.30 o 
   4   4   6       87.15       93.10      7.41 o 
   5   4   6       62.27       67.87      5.11 o 
   6   4   6       38.76       57.27      6.72 o 
   7   4   6       84.78       99.56      7.34 o 
   8   4   6       62.55       71.06      7.17 o 
   9   4   6       15.68       22.02      5.48 o 
  10   4   6       17.57       12.33      7.11 o 
 -13   5   6        0.59        2.98      6.93 o 
 -12   5   6        0.02       -2.38      3.06 o 
 -11   5   6        6.09        3.37      3.17 o 
 -10   5   6        6.73       13.33      7.42 o 
  -9   5   6        0.17       -1.80      2.11 o 
  -8   5   6       23.26       27.25      4.05 o 
  -7   5   6       81.13       85.94      5.64 o 
  -6   5   6        0.28       -1.04      1.04 o 
  -5   5   6       35.10       41.31      3.87 o 
  -4   5   6      222.60      193.10     12.75 o 
  -3   5   6      246.71      263.09      7.54 o 
  -2   5   6      684.46      717.80     10.30 o 
  -1   5   6       60.82       75.73      3.25 o 
   0   5   6       69.46       74.88      2.52 o 
   1   5   6        0.03        0.85      2.43 o 
   2   5   6      206.79      246.31      8.54 o 
   3   5   6      154.52      163.81      7.53 o 
   4   5   6      106.42      115.35      6.39 o 
   5   5   6      114.72      129.98      7.52 o 
   6   5   6      211.18      188.53      9.21 o 
   7   5   6       18.25       28.22      4.89 o 
   8   5   6       61.16       65.72      6.93 o 
   9   5   6        1.98       -0.92      3.40 o 
  10   5   6        4.00        5.81      7.08 o 
 -13   6   6        0.98        2.70      6.04 o 
 -12   6   6        6.73        7.94      4.16 o 
 -11   6   6       12.30       14.90      7.23 o 
 -10   6   6        3.85        4.13      3.46 o 
  -9   6   6        9.33       14.65      5.95 o 
  -8   6   6       22.72       24.41      5.00 o 
  -7   6   6       73.20       78.51      6.99 o 
  -6   6   6       49.27       48.80      3.54 o 
  -5   6   6        0.05        5.09      3.23 o 
  -4   6   6        3.16        4.50      2.30 o 
  -3   6   6      295.97      288.15      8.71 o 
  -2   6   6      112.80      114.19      5.15 o 
  -1   6   6       54.82       72.98      6.20 o 
   0   6   6        0.03       -0.46      1.02 o 
   1   6   6       19.30       26.15      4.92 o 
   2   6   6      170.12      188.06      7.51 o 
   3   6   6        0.51       -1.94      2.03 o 
   4   6   6      152.77      154.33      7.92 o 
   5   6   6       23.82       28.17      4.43 o 
   6   6   6      196.91      174.75      9.46 o 
   7   6   6       76.87       79.87      6.72 o 
   8   6   6       16.53       13.39      5.03 o 
   9   6   6        0.16        3.18      4.41 o 
  10   6   6       35.12       43.27      9.29 o 
 -13   7   6        2.50       -1.34      5.08 o 
 -12   7   6       22.37       33.76      6.55 o 
 -11   7   6       19.13       29.44      7.89 o 
 -10   7   6        5.56        4.96      4.78 o 
  -9   7   6        3.65        1.17      3.13 o 
  -8   7   6       22.00       25.00      4.57 o 
  -7   7   6       80.20       76.08      6.38 o 
  -6   7   6       30.29       34.56      4.65 o 
  -5   7   6        3.41        6.08      2.32 o 
  -4   7   6       39.18       45.62      6.24 o 
  -3   7   6        5.77        4.74      2.50 o 
  -2   7   6      367.25      376.42     11.08 o 
  -1   7   6       18.87       19.51      2.34 o 
   0   7   6        6.99        8.44      2.06 o 
   1   7   6        4.01        8.30      2.54 o 
   2   7   6      113.15      119.99     10.27 o 
   3   7   6      555.71      567.16     17.41 o 
   4   7   6      368.86      374.53     14.02 o 
   5   7   6        5.16        9.01      3.41 o 
   6   7   6        0.01        4.50      3.44 o 
   7   7   6       10.00        7.66      3.83 o 
   8   7   6       12.49        9.84      5.05 o 
   9   7   6        0.81        2.85      4.34 o 
  10   7   6        1.96        1.50      5.43 o 
 -12   8   6        1.12        5.42      5.95 o 
 -11   8   6        3.27        4.23      4.02 o 
 -10   8   6        3.33        0.09      3.03 o 
  -9   8   6        6.36        2.85      4.48 o 
  -8   8   6        0.61        3.32      3.28 o 
  -7   8   6        1.98        2.12      3.72 o 
  -6   8   6       53.07       49.93      5.56 o 
  -5   8   6      120.01      106.96      5.59 o 
  -4   8   6       92.11      106.24      7.82 o 
  -3   8   6      145.57      155.41      6.96 o 
  -2   8   6        8.27       13.61      3.90 o 
  -1   8   6        6.69       13.96      2.59 o 
   0   8   6      329.62      328.16      8.48 o 
   1   8   6       20.23       19.34      2.98 o 
   2   8   6      138.10      139.93      8.18 o 
   3   8   6      168.68      165.91      8.61 o 
   4   8   6       65.31       57.26      6.62 o 
   5   8   6        0.78       -1.12      2.53 o 
   6   8   6        0.07        1.82      2.86 o 
   7   8   6       19.10       17.54      5.31 o 
   8   8   6       19.42       13.12      7.01 o 
   9   8   6        0.85       -0.21      4.84 o 
 -12   9   6        0.00       -0.65      4.62 o 
 -11   9   6        1.61        3.87      4.16 o 
 -10   9   6        1.74        9.88      7.30 o 
  -9   9   6      198.65      225.83     28.43 o 
  -8   9   6        1.15       -2.52      3.09 o 
  -7   9   6        5.02        0.22      2.41 o 
  -6   9   6        0.56        1.80      2.75 o 
  -5   9   6       15.60       15.75      2.83 o 
  -4   9   6       17.84       16.25      3.06 o 
  -3   9   6       57.76       47.40      4.11 o 
  -2   9   6        5.55        9.32      2.73 o 
  -1   9   6      142.81      146.14      6.55 o 
   0   9   6       78.37       80.28      4.35 o 
   1   9   6      216.50      194.07      8.21 o 
   2   9   6       18.47       22.97      5.13 o 
   3   9   6        8.28        9.87      4.52 o 
   4   9   6       94.25       82.65      8.91 o 
   5   9   6       21.53       26.76      4.58 o 
   6   9   6       15.88       20.70      5.24 o 
   7   9   6       31.79       27.27      7.16 o 
   8   9   6        2.90       10.01      9.85 o 
   9   9   6        0.37        5.27      5.10 o 
 -11  10   6        3.71        0.25      7.36 o 
 -10  10   6       18.28       12.86      5.16 o 
  -9  10   6        4.74       14.13     11.25 o 
  -8  10   6       52.16       67.03     10.73 o 
  -7  10   6        1.83        3.48      3.42 o 
  -6  10   6       31.75       36.78      5.37 o 
  -5  10   6       90.01       94.95      7.45 o 
  -4  10   6       83.32       81.47      5.53 o 
  -3  10   6      208.31      221.32      9.48 o 
  -2  10   6        0.28        3.78      2.44 o 
  -1  10   6       56.52       53.53      7.43 o 
   0  10   6      505.04      472.90     14.38 o 
   1  10   6      125.21      103.18      6.45 o 
   2  10   6       61.50       71.83      5.74 o 
   3  10   6       39.60       37.96      4.77 o 
   4  10   6      130.49      124.62      7.82 o 
   5  10   6       57.77       68.30      6.70 o 
   6  10   6        2.07       -3.72      4.07 o 
   7  10   6        5.93        1.96      4.05 o 
   8  10   6        2.17       -0.19      3.65 o 
 -11  11   6        0.07        2.54      4.60 o 
 -10  11   6        0.32       -2.72      4.24 o 
  -9  11   6        0.40        5.28      4.37 o 
  -8  11   6       12.84        9.78      4.77 o 
  -7  11   6        9.24       11.71      4.49 o 
  -6  11   6       12.35        8.06      4.14 o 
  -5  11   6        9.90        4.39      3.40 o 
  -4  11   6       10.82       12.23      3.53 o 
  -3  11   6       63.82       68.43      5.73 o 
  -2  11   6      232.70      204.38     11.71 o 
  -1  11   6       75.65       74.18      5.39 o 
   0  11   6        4.23       18.52      6.24 o 
   1  11   6       24.29       26.73      4.65 o 
   2  11   6       37.12       32.22      4.41 o 
   3  11   6       30.37       21.32      5.14 o 
   4  11   6        3.23        1.45      2.86 o 
   5  11   6       44.62       56.11      6.70 o 
   6  11   6       10.39        4.98      4.48 o 
   7  11   6        7.05        3.39      4.67 o 
   8  11   6        1.25       -2.57      6.36 o 
 -10  12   6        0.08        1.05      4.06 o 
  -9  12   6        0.65        1.42      3.79 o 
  -8  12   6        2.97       10.63      5.41 o 
  -7  12   6        4.94        7.47      4.63 o 
  -6  12   6       33.67       44.76      6.54 o 
  -5  12   6        0.03        2.00      3.28 o 
  -4  12   6        9.27       15.83      4.60 o 
  -3  12   6        4.40        8.15      3.36 o 
  -2  12   6      124.40      130.65      8.21 o 
  -1  12   6       53.25       45.95      4.93 o 
   0  12   6        0.09        2.78      2.57 o 
   1  12   6       25.77       44.33      6.15 o 
   2  12   6       56.41       55.44      6.95 o 
   3  12   6        3.23        6.16      4.07 o 
   4  12   6        4.04        1.30      2.95 o 
   5  12   6        6.53        3.13      4.21 o 
   6  12   6       29.34       44.65      8.08 o 
   7  12   6       27.39       35.34     18.69 o 
  -9  13   6        0.13        3.67      4.70 o 
  -8  13   6       17.29       19.18      6.78 o 
  -7  13   6       31.55       46.55      7.99 o 
  -6  13   6       20.75       19.15      5.71 o 
  -5  13   6       47.21       43.23      7.29 o 
  -4  13   6       34.16       34.92      5.81 o 
  -3  13   6       49.80       39.06      6.22 o 
  -2  13   6        7.46       23.88      7.26 o 
  -1  13   6       12.79       11.10      3.24 o 
   0  13   6        0.04       -0.69      2.89 o 
   1  13   6        8.48        7.97      4.22 o 
   2  13   6        2.84        3.39      3.56 o 
   3  13   6        4.21       12.64      7.85 o 
   4  13   6        1.19        0.18      4.55 o 
   5  13   6        0.77        4.23      5.24 o 
   6  13   6        5.16        7.79      6.47 o 
  -8  14   6        1.90        3.01      4.69 o 
  -7  14   6        4.47        5.58      5.31 o 
  -6  14   6       11.36       12.13      5.23 o 
  -5  14   6       77.05       85.98      9.42 o 
  -4  14   6        1.33        2.60      3.59 o 
  -3  14   6        5.70        0.59      3.31 o 
  -2  14   6        1.52        0.71      2.77 o 
  -1  14   6        0.71        1.91      3.66 o 
   0  14   6        2.77       -0.36      2.96 o 
   1  14   6       21.83       27.92      6.44 o 
   2  14   6       17.37       24.65      9.02 o 
   3  14   6        2.81        0.50      4.11 o 
   4  14   6       13.19       12.10      6.98 o 
   5  14   6        5.36        7.87      6.11 o 
  -7  15   6        1.84       11.11      6.38 o 
  -6  15   6        1.35       -4.80      4.89 o 
  -5  15   6        0.05        9.72      5.69 o 
  -4  15   6       13.25       13.37      5.70 o 
  -3  15   6        2.66        7.03      4.35 o 
  -2  15   6        0.73        2.84      4.31 o 
  -1  15   6        9.34       18.32      7.03 o 
   0  15   6        1.86        0.88      3.62 o 
   1  15   6        0.57       -3.49      4.01 o 
   2  15   6        0.58        4.94      4.52 o 
   3  15   6        2.83        7.71      6.35 o 
   4  15   6        3.57        0.71      5.20 o 
  -5  16   6        0.03        2.56      5.06 o 
  -4  16   6        1.07       -2.70      5.71 o 
  -3  16   6        0.18       -0.45      4.45 o 
  -2  16   6        5.39        4.96      5.29 o 
  -1  16   6        3.22        0.18      4.13 o 
   0  16   6        2.33        7.03      4.77 o 
   1  16   6        1.55        2.73      4.34 o 
   2  16   6        0.03       -3.08      6.13 o 
 -13   0   7        2.76       11.40      7.15 o 
 -11   0   7       13.44       16.45      9.67 o 
  -9   0   7       18.70       18.51      3.96 o 
  -7   0   7       24.58       28.19      3.72 o 
  -5   0   7     1925.36     2093.42     52.98 o 
  -3   0   7       69.79       72.97      3.99 o 
  -1   0   7      219.63      348.70     21.32 o 
   1   0   7       85.34       83.84      4.15 o 
   3   0   7       50.00       58.75      6.86 o 
   5   0   7      187.74      187.64     15.48 o 
   7   0   7       22.72       20.09      8.36 o 
   9   0   7      163.01      144.18     19.81 o 
 -14   1   7       14.82       -3.32      5.19 o 
 -13   1   7        3.19        8.25      5.06 o 
 -12   1   7        3.59        3.66      3.49 o 
 -11   1   7       40.55       46.67      5.98 o 
 -10   1   7      119.00      115.31      8.58 o 
  -9   1   7       11.57       13.17      2.22 o 
  -8   1   7        5.67        3.34      2.35 o 
  -7   1   7       61.45       75.46      4.97 o 
  -6   1   7      269.66      267.49      7.13 o 
  -5   1   7       59.84       49.09      3.13 o 
  -4   1   7      300.70      307.98      7.22 o 
  -3   1   7       83.77       71.03      3.01 o 
  -2   1   7      577.49      590.08     10.85 o 
  -1   1   7      196.78      202.47      4.89 o 
   0   1   7      395.46      422.03      8.81 o 
   1   1   7      272.21      266.35      9.76 o 
   2   1   7       11.60       12.81      2.40 o 
   3   1   7       99.24       95.39      4.74 o 
   4   1   7       40.09       38.70      3.82 o 
   5   1   7      100.58       96.06      5.76 o 
   6   1   7        5.18        3.74      2.40 o 
   7   1   7       25.67       25.14      6.11 o 
   8   1   7       17.93       21.43      6.28 o 
   9   1   7       29.44       19.68      6.31 o 
  10   1   7       10.08       16.42      7.32 o 
 -14   2   7        0.22       -5.80      6.95 o 
 -13   2   7        4.23        6.92      5.88 o 
 -12   2   7       57.74       63.31      7.33 o 
 -11   2   7       66.18       62.62      7.76 o 
 -10   2   7        0.93        2.95      2.52 o 
  -9   2   7        3.15        2.14      2.39 o 
  -8   2   7        5.37        7.01      1.96 o 
  -7   2   7       73.18       76.10      3.93 o 
  -6   2   7        0.58       -0.50      1.53 o 
  -5   2   7      286.54      301.89      7.20 o 
  -4   2   7      171.14      191.30      5.26 o 
  -3   2   7     1006.93     1138.17     19.02 o 
  -2   2   7       48.18       55.75      2.57 o 
  -1   2   7      157.07      143.75      3.92 o 
   0   2   7       13.16       12.03      2.25 o 
   1   2   7      387.42      420.79     10.25 o 
   2   2   7       95.45       91.19      5.47 o 
   3   2   7        3.17        9.52      4.55 o 
   4   2   7       73.25       81.96      5.08 o 
   5   2   7        0.31        0.83      2.23 o 
   6   2   7       58.03       53.82      4.93 o 
   7   2   7        6.47       19.21      5.37 o 
   8   2   7       31.86       38.80      8.30 o 
   9   2   7       10.99       11.58      5.14 o 
  10   2   7        2.58        1.04      5.18 o 
 -13   3   7        4.14        4.72      5.26 o 
 -12   3   7        5.99       23.67      5.49 o 
 -11   3   7        3.82        4.08      3.70 o 
 -10   3   7        0.66       -0.26      2.17 o 
  -9   3   7        1.38        0.96      2.22 o 
  -8   3   7      258.03      255.83      7.50 o 
  -7   3   7       36.51       36.76      2.82 o 
  -6   3   7       21.64       28.76      2.60 o 
  -5   3   7       47.66       47.15      2.78 o 
  -4   3   7      472.50      474.94      9.20 o 
  -3   3   7      735.68      732.21     12.82 o 
  -2   3   7      395.11      393.07      7.78 o 
  -1   3   7       19.83       21.84      1.94 o 
   0   3   7       17.22       20.76      2.05 o 
   1   3   7      103.88      107.72      4.84 o 
   2   3   7      583.59      606.50     16.36 o 
   3   3   7        1.35       11.28      2.90 o 
   4   3   7       75.07       95.00      5.53 o 
   5   3   7       10.46       14.97      3.64 o 
   6   3   7       14.68       16.46      5.37 o 
   7   3   7        7.59       -2.72      2.98 o 
   8   3   7       11.41        9.31      4.87 o 
   9   3   7        3.79        5.56      5.76 o 
  10   3   7        3.26        7.55      6.47 o 
 -13   4   7        0.33        1.49      4.97 o 
 -12   4   7        1.84        7.66      4.47 o 
 -11   4   7        5.70       15.29      7.36 o 
 -10   4   7        0.02       -2.67      2.67 o 
  -9   4   7      117.55      107.15      6.37 o 
  -8   4   7      220.27      216.85     10.26 o 
  -7   4   7       73.30       69.26      3.43 o 
  -6   4   7       98.70      105.23      3.92 o 
  -5   4   7       43.99       40.13      4.70 o 
  -4   4   7       13.78       11.49      2.45 o 
  -3   4   7       76.96       83.84      2.59 o 
  -2   4   7       48.91       56.59      4.11 o 
  -1   4   7      251.81      281.49      5.93 o 
   0   4   7      174.63      200.91      8.73 o 
   1   4   7       33.51       38.20      3.75 o 
   2   4   7       21.32       38.92      8.51 o 
   3   4   7       14.28       19.85      4.88 o 
   4   4   7       36.79       39.21      4.70 o 
   5   4   7       79.44       68.68      5.58 o 
   6   4   7       15.59       19.09      4.35 o 
   7   4   7       46.93       39.77      5.44 o 
   8   4   7       20.11       21.91      5.98 o 
   9   4   7        1.52        0.36      5.09 o 
  10   4   7        0.05        3.60      6.67 o 
 -13   5   7        4.14        1.08      6.17 o 
 -12   5   7        3.38        1.78      3.55 o 
 -11   5   7        6.66       10.18      4.46 o 
 -10   5   7       21.56       25.41      5.43 o 
  -9   5   7       12.46        7.68      3.25 o 
  -8   5   7        0.45        4.14      2.91 o 
  -7   5   7      172.46      162.81      8.71 o 
  -6   5   7       99.01       92.32      4.83 o 
  -5   5   7       47.68       65.98      5.11 o 
  -4   5   7        8.64       12.03      4.27 o 
  -3   5   7       60.97       56.82      3.73 o 
  -2   5   7       21.59       28.47      2.78 o 
  -1   5   7        0.06        4.93      3.58 o 
   0   5   7       22.19       25.88      3.75 o 
   1   5   7      166.13      172.78      6.95 o 
   2   5   7        7.11        5.03      2.30 o 
   3   5   7       33.54       40.93      4.25 o 
   4   5   7        0.51       10.48      5.80 o 
   5   5   7      125.69      117.58      7.11 o 
   6   5   7       12.74       17.78      3.95 o 
   7   5   7        7.25        5.03      3.51 o 
   8   5   7       51.51       48.11      6.19 o 
   9   5   7        0.14        2.50      5.25 o 
 -13   6   7        0.32        1.01      4.54 o 
 -12   6   7        4.86       16.75      5.72 o 
 -11   6   7       16.02       11.58      6.36 o 
 -10   6   7        3.03        4.66      5.17 o 
  -9   6   7       78.90       76.01      7.31 o 
  -8   6   7        0.42       -1.11      2.76 o 
  -7   6   7        8.72        9.91      3.49 o 
  -6   6   7      195.11      188.64      7.29 o 
  -5   6   7       20.80       23.88      4.62 o 
  -4   6   7        0.01        0.74      2.80 o 
  -3   6   7        0.07        1.86      1.88 o 
  -2   6   7       74.39       62.94      3.95 o 
  -1   6   7       20.96       14.79      3.14 o 
   0   6   7       22.48       19.63      2.53 o 
   1   6   7        3.91        5.21      2.44 o 
   2   6   7       27.53       30.97      3.94 o 
   3   6   7      590.20      560.02     18.38 o 
   4   6   7       69.21       70.10      7.11 o 
   5   6   7       19.94       21.25      4.17 o 
   6   6   7        4.37        0.70      3.64 o 
   7   6   7       77.46       78.05      7.39 o 
   8   6   7        2.13        6.05      4.09 o 
   9   6   7        4.85       -1.71      4.63 o 
 -12   7   7       12.49        8.34      5.44 o 
 -11   7   7        3.94        2.88      4.06 o 
 -10   7   7       37.84       37.53      7.28 o 
  -9   7   7        5.33        5.88      3.64 o 
  -8   7   7       17.04       26.92      4.94 o 
  -7   7   7       87.39       79.70      7.27 o 
  -6   7   7        1.36        2.91      2.42 o 
  -5   7   7      209.24      222.62      8.84 o 
  -4   7   7        7.59       12.79      3.40 o 
  -3   7   7      103.03      100.99      5.07 o 
  -2   7   7      353.45      319.45     10.21 o 
  -1   7   7       13.31       11.91      3.95 o 
   0   7   7      337.13      308.89      8.11 o 
   1   7   7      373.74      380.90     15.40 o 
   2   7   7        1.29        1.04      2.15 o 
   3   7   7       92.06       71.94      5.83 o 
   4   7   7       59.02       64.15      5.78 o 
   5   7   7       41.30       34.42      4.31 o 
   6   7   7       13.92       13.47      4.20 o 
   7   7   7        2.97       -0.35      3.39 o 
   8   7   7        3.13       -1.75      4.13 o 
   9   7   7        7.79       12.49      6.73 o 
 -12   8   7        0.37       -0.53      4.97 o 
 -11   8   7        4.93        3.17      4.94 o 
 -10   8   7        4.23        4.30      4.41 o 
  -9   8   7        1.61        0.80      2.92 o 
  -8   8   7       22.59       24.96      4.96 o 
  -7   8   7       98.66       89.46      7.63 o 
  -6   8   7       85.66       79.84      6.71 o 
  -5   8   7       16.69       14.62      3.16 o 
  -4   8   7       40.57       52.39      5.24 o 
  -3   8   7       49.33       60.06      5.27 o 
  -2   8   7       93.44       86.30      5.20 o 
  -1   8   7      536.51      519.49     14.06 o 
   0   8   7      296.54      248.07      8.87 o 
   1   8   7      126.47      124.26      6.62 o 
   2   8   7       23.70       31.53      5.08 o 
   3   8   7      112.00      100.62      6.91 o 
   4   8   7       36.61       35.17      4.88 o 
   5   8   7       94.35       93.19      7.41 o 
   6   8   7        1.59        3.80      3.46 o 
   7   8   7        7.82       16.56      5.66 o 
   8   8   7        0.45        6.17      4.78 o 
 -12   9   7       19.50       14.86      6.46 o 
 -11   9   7        2.43        5.27      4.31 o 
 -10   9   7        0.03        2.55      5.46 o 
  -9   9   7        6.72        7.68      4.44 o 
  -8   9   7        5.04        6.69      4.67 o 
  -7   9   7       16.65       29.51      4.93 o 
  -6   9   7       24.46       35.11      5.14 o 
  -5   9   7       18.40       17.46      3.57 o 
  -4   9   7      196.56      187.13     10.17 o 
  -3   9   7       13.52       12.56      3.17 o 
  -2   9   7      296.93      302.14     11.11 o 
  -1   9   7        7.94        5.02      3.27 o 
   0   9   7        0.16        4.88      3.71 o 
   1   9   7      609.50      506.27     16.58 o 
   2   9   7       91.43       78.08      6.20 o 
   3   9   7       28.07       41.70      5.35 o 
   4   9   7       94.08      110.68      7.80 o 
   5   9   7       54.51       44.74      6.37 o 
   6   9   7        9.84       11.20      4.33 o 
   7   9   7       15.69       15.36      5.73 o 
   8   9   7        0.65        1.44      4.83 o 
 -11  10   7        4.22        8.73      5.31 o 
 -10  10   7        3.09        3.29      4.08 o 
  -9  10   7       10.37        9.44      4.74 o 
  -8  10   7       58.03       62.94      7.24 o 
  -7  10   7       14.06       16.13      4.86 o 
  -6  10   7       68.92       73.98      7.41 o 
  -5  10   7        0.01       -1.31      2.99 o 
  -4  10   7        0.21        1.30      2.59 o 
  -3  10   7      446.49      423.46     14.78 o 
  -2  10   7      194.34      187.54      9.12 o 
  -1  10   7       45.84       49.53      8.14 o 
   0  10   7      154.82      147.75      9.77 o 
   1  10   7      352.37      338.10     16.13 o 
   2  10   7       53.59       66.58      6.23 o 
   3  10   7        0.15       10.81      4.94 o 
   4  10   7        8.04       10.15      4.20 o 
   5  10   7       19.26       32.88      5.58 o 
   6  10   7        3.61       11.44      4.93 o 
   7  10   7        1.49       -2.65      4.69 o 
 -10  11   7        1.10        4.26      4.81 o 
  -9  11   7        1.52       -2.39      4.22 o 
  -8  11   7        0.29        1.80      4.62 o 
  -7  11   7        3.55        5.94      4.57 o 
  -6  11   7       34.13       38.02      6.03 o 
  -5  11   7      123.91      117.22      9.67 o 
  -4  11   7       41.90       45.03      5.88 o 
  -3  11   7       25.11       30.94      4.25 o 
  -2  11   7        8.26       12.02      3.80 o 
  -1  11   7       30.40       34.03      4.15 o 
   0  11   7       38.42       43.10      5.90 o 
   1  11   7       14.33       20.20      4.64 o 
   2  11   7       54.55       63.92      6.91 o 
   3  11   7       68.35       63.79      7.46 o 
   4  11   7       20.55       22.87      6.82 o 
   5  11   7        0.21        1.18      4.57 o 
   6  11   7       13.62       16.46      9.98 o 
   7  11   7        7.96        9.02      6.42 o 
 -10  12   7        0.03       -1.85      4.78 o 
  -9  12   7       13.10       24.62      7.72 o 
  -8  12   7        5.89       17.57      8.84 o 
  -7  12   7        7.17        7.08      4.55 o 
  -6  12   7       24.77       39.48      6.35 o 
  -5  12   7       53.77       55.25     10.02 o 
  -4  12   7       57.89       68.62      7.28 o 
  -3  12   7        8.43        6.77      3.35 o 
  -2  12   7       19.57       17.21      4.76 o 
  -1  12   7       11.09        5.72      3.71 o 
   0  12   7        0.79        2.27      3.10 o 
   1  12   7        0.09        0.56      2.95 o 
   2  12   7       30.26       25.24      5.74 o 
   3  12   7       41.46       51.17      7.25 o 
   4  12   7       43.56       50.42      7.44 o 
   5  12   7        9.31        4.70      5.81 o 
   6  12   7       15.14       27.89      9.51 o 
  -9  13   7        6.01        8.10      5.90 o 
  -8  13   7        9.44        9.77      6.03 o 
  -7  13   7       14.87       13.23      5.58 o 
  -6  13   7       68.39       65.29      9.67 o 
  -5  13   7       21.82       23.62      5.52 o 
  -4  13   7       17.81       13.00      4.59 o 
  -3  13   7        0.39        5.55      3.32 o 
  -2  13   7        7.11        4.47      3.09 o 
  -1  13   7        3.97        5.67      4.83 o 
   0  13   7        2.68       -1.41      3.64 o 
   1  13   7        0.78       15.32      6.91 o 
   2  13   7       15.81       15.06      5.02 o 
   3  13   7        8.79       12.46      4.84 o 
   4  13   7       16.80       25.02      8.11 o 
   5  13   7        0.95        4.43      5.58 o 
  -8  14   7       33.83       23.39      8.31 o 
  -7  14   7        2.44        8.74      5.39 o 
  -6  14   7        0.01        4.30      4.06 o 
  -5  14   7        1.52        0.75      3.64 o 
  -4  14   7        0.21       -1.31      3.20 o 
  -3  14   7        1.95       -1.87      3.65 o 
  -2  14   7       11.82       27.40      6.88 o 
  -1  14   7       25.72       41.49      7.45 o 
   0  14   7        0.79       -4.16      4.32 o 
   1  14   7        1.17        5.39      4.29 o 
   2  14   7        0.96        2.86      3.74 o 
   3  14   7        0.17        5.18      5.88 o 
   4  14   7        2.19       15.04     12.75 o 
  -6  15   7        0.69       -0.23      3.57 o 
  -5  15   7        0.86        6.69      5.05 o 
  -4  15   7       12.77        5.79      6.21 o 
  -3  15   7        0.52        0.92      4.29 o 
  -2  15   7        0.53       -3.82      4.90 o 
  -1  15   7        0.95       -2.38      3.98 o 
   0  15   7        2.23       -0.42      3.43 o 
   1  15   7        0.00        3.45      4.43 o 
   2  15   7        0.10        5.98      5.82 o 
  -4  16   7        0.20        1.22      5.71 o 
  -3  16   7        0.03        1.29      4.73 o 
  -2  16   7        0.15        6.37      6.77 o 
  -1  16   7        0.75        0.61      4.49 o 
   0  16   7        4.64        8.95      5.75 o 
 -12   0   8        2.71       15.83     15.30 o 
 -10   0   8       49.42       51.40     10.12 o 
  -8   0   8      383.32      382.88     15.80 o 
  -6   0   8       15.72       21.98      4.05 o 
  -4   0   8      602.52      684.31     20.23 o 
  -2   0   8       22.67       33.33      6.22 o 
   0   0   8       25.50       36.10      3.36 o 
   2   0   8       14.21       19.14      2.94 o 
   4   0   8       55.68       72.48     10.19 o 
   6   0   8      221.47      242.69     21.15 o 
   8   0   8        2.09        6.00      7.59 o 
 -13   1   8        9.47        7.61      5.96 o 
 -12   1   8        1.06        0.68      3.45 o 
 -11   1   8        0.51        0.76      3.74 o 
 -10   1   8        7.25        0.78      2.08 o 
  -9   1   8      127.68      119.08      5.86 o 
  -8   1   8        3.15        5.73      2.58 o 
  -7   1   8       71.73       68.51      4.19 o 
  -6   1   8       36.81       45.27      3.45 o 
  -5   1   8      131.04      137.65      5.05 o 
  -4   1   8        0.92        4.78      1.86 o 
  -3   1   8       68.68       76.17      3.35 o 
  -2   1   8      325.74      290.84     12.48 o 
  -1   1   8       24.00       28.09      2.16 o 
   0   1   8       15.65       18.58      2.42 o 
   1   1   8        9.64       15.45      3.45 o 
   2   1   8       46.03       52.57      4.19 o 
   3   1   8       12.88       17.68      3.48 o 
   4   1   8      142.10      142.59      6.91 o 
   5   1   8      184.70      191.83     12.21 o 
   6   1   8      371.96      408.06     33.36 o 
   7   1   8       26.40       30.23      6.84 o 
   8   1   8       71.53       73.81      9.70 o 
   9   1   8        7.03        2.91      4.68 o 
 -13   2   8        0.32       -1.15      5.05 o 
 -12   2   8        7.22        9.83      4.80 o 
 -11   2   8        7.09        6.66      2.96 o 
 -10   2   8        0.74        1.12      2.31 o 
  -9   2   8        0.52       -1.90      2.27 o 
  -8   2   8       77.01       72.80      4.22 o 
  -7   2   8       34.49       31.05      3.73 o 
  -6   2   8      184.04      182.80      7.81 o 
  -5   2   8      126.32      125.86      4.60 o 
  -4   2   8       38.94       46.96      3.08 o 
  -3   2   8       90.57       86.58      3.48 o 
  -2   2   8      359.99      367.88      8.37 o 
  -1   2   8      474.02      482.34     10.08 o 
   0   2   8        4.97        7.95      2.06 o 
   1   2   8      204.63      190.15      8.99 o 
   2   2   8      178.97      171.88      8.66 o 
   3   2   8      172.92      165.39      7.93 o 
   4   2   8       58.74       64.81      7.00 o 
   5   2   8      143.60      141.49      8.39 o 
   6   2   8        4.49       10.67      6.00 o 
   7   2   8        2.69        4.49      4.35 o 
   8   2   8      159.18      150.47     13.12 o 
   9   2   8       64.13       62.16     10.02 o 
 -13   3   8        1.85        0.12      4.04 o 
 -12   3   8        2.15        4.68      4.81 o 
 -11   3   8       47.59       59.03      6.64 o 
 -10   3   8        6.56        9.26      3.98 o 
  -9   3   8        0.71        1.48      2.16 o 
  -8   3   8       18.27       12.75      2.30 o 
  -7   3   8      116.14      118.39      5.50 o 
  -6   3   8        1.68        5.83      2.66 o 
  -5   3   8       81.77       90.88      3.59 o 
  -4   3   8       12.43       17.15      2.29 o 
  -3   3   8       88.52       93.58      3.60 o 
  -2   3   8      435.63      454.50      9.72 o 
  -1   3   8      342.05      342.64      7.69 o 
   0   3   8        1.36       -0.09      2.65 o 
   1   3   8      109.60      107.07      5.30 o 
   2   3   8      227.59      218.74      8.58 o 
   3   3   8      288.82      292.99     11.47 o 
   4   3   8       12.42       14.55      3.95 o 
   5   3   8        0.38       -3.44      3.44 o 
   6   3   8       34.44       34.27      4.81 o 
   7   3   8       90.74       99.82      9.55 o 
   8   3   8        9.48        9.77      5.37 o 
   9   3   8        3.12        1.60      6.33 o 
 -13   4   8        1.79       -5.27      5.27 o 
 -12   4   8       38.19       34.04     10.31 o 
 -11   4   8       10.93       11.27      4.75 o 
 -10   4   8       19.90       16.65      3.91 o 
  -9   4   8       33.40       42.38      5.54 o 
  -8   4   8       62.98       66.31      4.84 o 
  -7   4   8       26.16       27.82      2.58 o 
  -6   4   8        7.82       19.83      5.36 o 
  -5   4   8        3.96        7.94      3.81 o 
  -4   4   8       12.37       14.06      2.52 o 
  -3   4   8      183.24      197.94      5.22 o 
  -2   4   8       43.88       44.35      5.33 o 
  -1   4   8      209.56      200.48      5.41 o 
   0   4   8        6.57        7.55      2.31 o 
   1   4   8       49.16       45.17      4.16 o 
   2   4   8       10.53       10.43      2.68 o 
   3   4   8      141.53      152.57      8.23 o 
   4   4   8        3.41        4.85      2.86 o 
   5   4   8      155.76      167.22     10.21 o 
   6   4   8       53.98       74.25      7.26 o 
   7   4   8        5.91       12.50      5.69 o 
   8   4   8       16.14        7.56      4.73 o 
   9   4   8        3.86        4.92      9.27 o 
 -13   5   8       12.61       15.32      7.45 o 
 -12   5   8       19.26       18.86      5.26 o 
 -11   5   8        0.99        0.31      3.33 o 
 -10   5   8       51.32       45.36      7.61 o 
  -9   5   8       37.34       48.97      6.23 o 
  -8   5   8       69.21       77.96      9.54 o 
  -7   5   8      121.41      118.77      6.08 o 
  -6   5   8        5.81       11.40      2.88 o 
  -5   5   8       47.19       37.59      4.22 o 
  -4   5   8      412.19      406.31     12.67 o 
  -3   5   8      180.95      176.55      8.65 o 
  -2   5   8       31.50       33.72      2.73 o 
  -1   5   8       18.52       22.71      3.63 o 
   0   5   8      291.58      306.01     10.24 o 
   1   5   8        0.59        0.62      2.09 o 
   2   5   8       64.57       82.75      6.07 o 
   3   5   8       28.80       31.64      4.31 o 
   4   5   8      255.74      251.63     11.54 o 
   5   5   8       42.05       45.41      5.42 o 
   6   5   8       26.76       30.51      4.98 o 
   7   5   8        1.62        1.84      3.37 o 
   8   5   8        1.85       -4.60      5.62 o 
   9   5   8       11.76       11.53      7.42 o 
 -13   6   8        1.40        5.54      6.76 o 
 -12   6   8       17.29       14.29      5.17 o 
 -11   6   8        0.55        8.25      6.93 o 
 -10   6   8       53.44       44.76      8.50 o 
  -9   6   8       32.03       45.60      5.89 o 
  -8   6   8        0.01        0.09      2.61 o 
  -7   6   8        0.60        4.23      4.99 o 
  -6   6   8      108.91      115.05      6.58 o 
  -5   6   8       88.30       82.73      6.62 o 
  -4   6   8      227.44      216.13      8.93 o 
  -3   6   8       46.56       45.13      4.00 o 
  -2   6   8       44.03       42.69      3.56 o 
  -1   6   8       10.81       14.62      3.07 o 
   0   6   8       68.44       74.36      4.83 o 
   1   6   8        2.54        8.66      2.84 o 
   2   6   8      192.29      181.53      8.89 o 
   3   6   8        2.05        6.96      3.06 o 
   4   6   8        6.62       11.04      3.73 o 
   5   6   8        0.47       -3.57      3.57 o 
   6   6   8       27.68       25.31      6.22 o 
   7   6   8        6.94        4.92      3.69 o 
   8   6   8       16.07       15.07      7.02 o 
 -12   7   8        6.36        2.65      4.20 o 
 -11   7   8        1.13       -2.43      4.28 o 
 -10   7   8       28.99       30.08      6.17 o 
  -9   7   8        0.96        8.60      4.25 o 
  -8   7   8       77.96       83.77     11.04 o 
  -7   7   8       30.99       33.98      5.37 o 
  -6   7   8      129.17      118.63      6.71 o 
  -5   7   8      692.21      594.23     42.67 o 
  -4   7   8      235.69      227.76      9.57 o 
  -3   7   8       15.17       25.61      6.24 o 
  -2   7   8       30.37       37.18      3.72 o 
  -1   7   8       76.53       72.51      4.22 o 
   0   7   8      501.69      469.97     14.16 o 
   1   7   8      118.50      131.12      7.41 o 
   2   7   8        5.07        8.31      3.60 o 
   3   7   8       46.58       53.46      6.16 o 
   4   7   8       83.93       84.50      7.22 o 
   5   7   8        2.89        4.28      3.42 o 
   6   7   8        0.18        4.12      3.61 o 
   7   7   8       27.59       41.15      7.34 o 
   8   7   8       37.89       34.36     10.46 o 
 -12   8   8        1.73       -0.99      4.81 o 
 -11   8   8        7.35        5.43      5.14 o 
 -10   8   8       20.29       17.30      5.10 o 
  -9   8   8       22.04       28.37      5.45 o 
  -8   8   8        2.16        5.91      3.83 o 
  -7   8   8       17.60       19.62      4.65 o 
  -6   8   8       15.87       14.13      3.83 o 
  -5   8   8       18.77       26.21      3.86 o 
  -4   8   8      124.94      130.88      6.87 o 
  -3   8   8      226.48      211.15      9.31 o 
  -2   8   8        0.22        2.96      2.25 o 
  -1   8   8        0.05        4.97      4.68 o 
   0   8   8      143.56      151.68     10.19 o 
   1   8   8       30.44       25.81      3.85 o 
   2   8   8       60.45       61.94      6.78 o 
   3   8   8       26.66       35.64      5.31 o 
   4   8   8       42.99       50.22      5.96 o 
   5   8   8        7.00       10.64      3.81 o 
   6   8   8        2.44        9.32      4.20 o 
   7   8   8        2.35        5.53      5.70 o 
   8   8   8        9.51        4.71      6.25 o 
 -11   9   8        8.48        7.59      5.98 o 
 -10   9   8        0.75       -2.63      4.99 o 
  -9   9   8        8.65       14.35      4.73 o 
  -8   9   8        5.04        3.92      3.62 o 
  -7   9   8       36.74       41.47      7.39 o 
  -6   9   8        0.08        0.79      2.87 o 
  -5   9   8       67.07       77.95      5.79 o 
  -4   9   8       72.72       68.16      6.27 o 
  -3   9   8        3.26       15.54      3.50 o 
  -2   9   8      909.23      812.68     23.47 o 
  -1   9   8       42.34       41.25      5.77 o 
   0   9   8        0.51        5.18      3.55 o 
   1   9   8       97.79      112.01      9.43 o 
   2   9   8      238.02      220.72     10.94 o 
   3   9   8       43.91       47.16      5.65 o 
   4   9   8       14.10       24.58      7.38 o 
   5   9   8        1.42        4.24      3.97 o 
   6   9   8       11.36       11.15      5.49 o 
   7   9   8        1.02       22.78     19.03 o 
 -11  10   8       13.92       10.33      5.53 o 
 -10  10   8        1.70       -3.96      4.76 o 
  -9  10   8       12.91       25.38     10.33 o 
  -8  10   8        0.07        0.03      3.01 o 
  -7  10   8       18.59       27.33      5.80 o 
  -6  10   8      121.53      112.72      9.22 o 
  -5  10   8      142.16      149.73      8.45 o 
  -4  10   8       17.87       23.50      4.16 o 
  -3  10   8      123.88      114.33      7.23 o 
  -2  10   8      144.09      126.24      7.88 o 
  -1  10   8        5.78        7.06      3.84 o 
   0  10   8        4.56        0.61      2.87 o 
   1  10   8       29.51       33.26      6.52 o 
   2  10   8        5.56       11.97      4.55 o 
   3  10   8        0.25        8.74      8.82 o 
   4  10   8        5.85       11.73      4.39 o 
   5  10   8        0.16       -2.76      4.14 o 
   6  10   8        6.65        7.41      4.96 o 
   7  10   8       16.56       30.55     16.39 o 
 -10  11   8        0.00       -0.16      3.82 o 
  -9  11   8        7.19        3.46      4.35 o 
  -8  11   8       39.06       41.07      7.28 o 
  -7  11   8       30.75       41.61      6.21 o 
  -6  11   8       53.06       61.58      7.63 o 
  -5  11   8       31.57       50.28     10.09 o 
  -4  11   8        0.00        1.84      2.56 o 
  -3  11   8        0.07       -2.69      2.69 o 
  -2  11   8       53.07       55.53      5.94 o 
  -1  11   8       67.50       70.65      8.27 o 
   0  11   8       86.83       76.19      7.46 o 
   1  11   8       24.00       20.29      5.49 o 
   2  11   8        3.21        7.85      4.25 o 
   3  11   8        6.82        8.43      4.32 o 
   4  11   8        4.68        8.24      4.88 o 
   5  11   8       13.68       14.87      6.96 o 
   6  11   8        0.42       -0.78      4.64 o 
  -9  12   8       19.76       41.48     14.36 o 
  -8  12   8       25.36       25.61      6.54 o 
  -7  12   8       14.24        8.06      4.61 o 
  -6  12   8       12.82       10.08      4.56 o 
  -5  12   8       14.26       12.19      4.77 o 
  -4  12   8        7.41        9.10      4.09 o 
  -3  12   8        0.41        5.27      3.02 o 
  -2  12   8        4.13       -2.42      3.42 o 
  -1  12   8       39.08       52.00      7.26 o 
   0  12   8       27.51       30.73      5.76 o 
   1  12   8        3.42       -0.67      3.55 o 
   2  12   8        0.10        1.21      3.39 o 
   3  12   8       13.80       14.19      5.27 o 
   4  12   8        0.02        2.60      3.79 o 
   5  12   8        3.32        3.27      5.47 o 
  -8  13   8       17.65       18.70      6.55 o 
  -7  13   8        3.29        6.16      5.36 o 
  -6  13   8        0.11        0.76      3.92 o 
  -5  13   8        2.19       19.67      9.61 o 
  -4  13   8       11.85       11.48      4.89 o 
  -3  13   8        3.59        0.10      3.08 o 
  -2  13   8        1.17        2.96      3.50 o 
  -1  13   8       31.85       50.86      7.31 o 
   0  13   8       15.87       18.48      5.80 o 
   1  13   8        0.72       -0.51      3.36 o 
   2  13   8        1.31        4.15      4.35 o 
   3  13   8       10.91       28.16      8.94 o 
   4  13   8       12.91       13.28      6.59 o 
  -7  14   8        2.19        3.68      4.31 o 
  -6  14   8        6.40        6.21      5.34 o 
  -5  14   8        3.69        4.26      4.42 o 
  -4  14   8       15.10       16.26      6.10 o 
  -3  14   8        4.62       -3.44      4.98 o 
  -2  14   8        2.41        1.85      5.14 o 
  -1  14   8        1.70        1.46      4.86 o 
   0  14   8        0.00        1.76      4.25 o 
   1  14   8        0.40        3.04      4.48 o 
   2  14   8       12.74       10.07      5.63 o 
   3  14   8        0.03        3.66      5.75 o 
  -5  15   8        0.05        7.43      6.50 o 
  -4  15   8        0.81       -2.04      4.75 o 
  -3  15   8        2.67        2.35      5.67 o 
  -2  15   8        0.71       -3.36      5.17 o 
  -1  15   8        0.00        0.45      3.89 o 
   0  15   8        0.26        0.17      4.71 o 
   1  15   8        7.31        5.05      5.54 o 
 -13   0   9        3.54       40.65     13.90 o 
 -11   0   9       25.59       36.45      8.30 o 
  -9   0   9       28.29       39.10      5.60 o 
  -7   0   9      287.00      294.11     16.79 o 
  -5   0   9        6.99       11.98      4.10 o 
  -3   0   9        1.16        2.43      2.77 o 
  -1   0   9        0.02       -1.21      3.65 o 
   1   0   9        4.70        1.70      5.17 o 
   3   0   9       49.37       48.79      8.20 o 
   5   0   9       24.11       30.64      8.40 o 
   7   0   9      222.20      186.09     20.54 o 
   9   0   9       76.23       55.37     12.83 o 
 -13   1   9        0.93        9.71      5.73 o 
 -12   1   9       20.07       25.40      5.76 o 
 -11   1   9        0.17        6.98      5.35 o 
 -10   1   9        1.07        4.53      3.20 o 
  -9   1   9       54.31       48.31      3.93 o 
  -8   1   9       15.25       20.98      2.92 o 
  -7   1   9      183.64      192.63      7.52 o 
  -6   1   9        1.39        1.60      1.74 o 
  -5   1   9      168.68      174.35      6.21 o 
  -4   1   9      164.46      165.49      6.06 o 
  -3   1   9       63.62       66.42      4.95 o 
  -2   1   9       24.55       28.06      3.37 o 
  -1   1   9       63.52       60.99      3.37 o 
   0   1   9       90.71       88.18      4.36 o 
   1   1   9      156.61      161.72      6.24 o 
   2   1   9      355.70      339.09     11.63 o 
   3   1   9      606.65      562.95     16.85 o 
   4   1   9       29.87       39.54      5.64 o 
   5   1   9      154.58      141.66     11.24 o 
   6   1   9       58.08       71.55      8.84 o 
   7   1   9       60.02       53.12      9.02 o 
   8   1   9        6.45       14.46      8.29 o 
   9   1   9       18.74       26.39      9.77 o 
 -13   2   9        9.97        3.54      5.15 o 
 -12   2   9        0.36        7.44      4.93 o 
 -11   2   9        2.71        3.93      3.05 o 
 -10   2   9       66.65       60.56      5.49 o 
  -9   2   9        8.68       18.23      2.77 o 
  -8   2   9       20.91       22.01      2.92 o 
  -7   2   9       10.76       19.39      3.66 o 
  -6   2   9       12.71       15.89      2.61 o 
  -5   2   9       22.97       27.45      4.10 o 
  -4   2   9      147.31      147.40      5.63 o 
  -3   2   9       64.09       61.01      3.66 o 
  -2   2   9       11.03       11.22      2.59 o 
  -1   2   9      593.30      591.02     12.91 o 
   0   2   9      225.14      217.75      5.92 o 
   1   2   9      427.57      411.40     15.58 o 
   2   2   9      438.98      454.66     14.87 o 
   3   2   9        2.65        5.29      2.95 o 
   4   2   9        0.65       -1.42      2.35 o 
   5   2   9       66.58       83.32      8.69 o 
   6   2   9      163.85      154.55     13.20 o 
   7   2   9       13.90       14.36      6.00 o 
   8   2   9        0.02       -3.76      4.89 o 
 -13   3   9        6.73        2.22      4.79 o 
 -12   3   9        6.17       11.82      5.64 o 
 -11   3   9        0.44        0.44      2.97 o 
 -10   3   9       55.03       55.42      6.70 o 
  -9   3   9       52.41       51.32      4.88 o 
  -8   3   9        3.80        8.73      2.27 o 
  -7   3   9        1.81       -0.61      1.63 o 
  -6   3   9      104.48      108.56      4.77 o 
  -5   3   9      192.11      198.28      6.53 o 
  -4   3   9       19.80       21.18      2.65 o 
  -3   3   9       13.57       18.49      2.37 o 
  -2   3   9      218.05      190.58      5.98 o 
  -1   3   9      464.30      458.35     10.52 o 
   0   3   9      130.93      129.38      6.54 o 
   1   3   9        0.07       -3.01      3.01 o 
   2   3   9       21.61       32.54      6.21 o 
   3   3   9       24.54       35.38      5.13 o 
   4   3   9      342.92      283.43     27.58 o 
   5   3   9       50.50       58.04      7.66 o 
   6   3   9       24.74       19.77      5.29 o 
   7   3   9        1.70       -2.23      4.19 o 
   8   3   9        0.31        2.94      5.03 o 
 -13   4   9        3.71       -1.71      6.06 o 
 -12   4   9       16.89       16.68     13.07 o 
 -11   4   9      166.68      173.62     12.02 o 
 -10   4   9       42.63       45.79      6.66 o 
  -9   4   9       26.78       39.43      6.00 o 
  -8   4   9        1.47       12.29      5.05 o 
  -7   4   9       97.43       87.46      5.58 o 
  -6   4   9       37.32       46.71      5.96 o 
  -5   4   9       53.28       56.00      4.41 o 
  -4   4   9      180.82      180.71      6.14 o 
  -3   4   9       82.21       83.53      3.54 o 
  -2   4   9        1.62        2.32      1.73 o 
  -1   4   9      543.59      523.27     11.76 o 
   0   4   9      680.50      698.09     19.94 o 
   1   4   9       94.68       95.58      6.36 o 
   2   4   9      222.24      217.58      9.91 o 
   3   4   9      496.63      477.01     17.31 o 
   4   4   9       58.06       62.48      5.69 o 
   5   4   9        7.20       14.95      4.68 o 
   6   4   9        3.92       10.33      4.57 o 
   7   4   9        0.31        2.74      4.35 o 
   8   4   9        0.16       -0.51      4.58 o 
 -13   5   9        3.59       -0.33      5.13 o 
 -12   5   9       15.35        6.88      5.31 o 
 -11   5   9       31.16       43.43      7.12 o 
 -10   5   9       41.24       49.72      6.91 o 
  -9   5   9       26.65       37.04      5.93 o 
  -8   5   9       43.61       35.17      5.36 o 
  -7   5   9      111.17       96.06      6.19 o 
  -6   5   9      272.35      289.38     13.55 o 
  -5   5   9       49.54       63.02      9.55 o 
  -4   5   9        4.82        7.01      4.57 o 
  -3   5   9      299.25      310.81     10.87 o 
  -2   5   9       85.66       84.63      3.67 o 
  -1   5   9       91.03       90.91      4.87 o 
   0   5   9        4.05        7.92      2.79 o 
   1   5   9      559.73      548.04     17.74 o 
   2   5   9       49.68       55.68      5.60 o 
   3   5   9       63.81       64.47      6.32 o 
   4   5   9        8.97        5.63      3.69 o 
   5   5   9       34.39       40.42      5.72 o 
   6   5   9       61.39       71.17      8.34 o 
   7   5   9        3.66        1.35      5.34 o 
   8   5   9        4.74        0.90      5.53 o 
 -12   6   9        0.88        0.97      4.93 o 
 -11   6   9        3.44       10.60      5.21 o 
 -10   6   9        0.00       -0.63      4.84 o 
  -9   6   9       88.46       77.40      7.94 o 
  -8   6   9       59.24       55.38      6.63 o 
  -7   6   9      340.15      354.90     16.96 o 
  -6   6   9        1.74       15.79      7.09 o 
  -5   6   9        1.73        0.90      2.22 o 
  -4   6   9        9.94        5.82      2.71 o 
  -3   6   9      449.04      438.99     14.12 o 
  -2   6   9       47.71       59.84      5.67 o 
  -1   6   9       73.87       78.80      8.42 o 
   0   6   9       20.61       28.29      5.12 o 
   1   6   9      247.13      246.31     10.41 o 
   2   6   9       59.19       60.50      5.51 o 
   3   6   9        2.82        6.28      3.23 o 
   4   6   9       64.78       49.23      6.05 o 
   5   6   9       83.32       96.29      8.25 o 
   6   6   9       78.44       90.53      8.37 o 
   7   6   9        9.41       11.82      5.55 o 
   8   6   9        2.09       -0.33      4.35 o 
 -12   7   9        1.39        2.21      4.51 o 
 -11   7   9        3.34        7.63      4.67 o 
 -10   7   9       12.32       13.69      4.72 o 
  -9   7   9       13.74       12.25      4.64 o 
  -8   7   9      346.18      339.61     17.50 o 
  -7   7   9       16.30       13.04      4.24 o 
  -6   7   9       22.16       34.42      5.27 o 
  -5   7   9       15.94       25.34      6.86 o 
  -4   7   9      174.15      157.25      8.30 o 
  -3   7   9      106.57      112.72      6.61 o 
  -2   7   9       62.18       62.01      6.59 o 
  -1   7   9       65.27       55.88      6.34 o 
   0   7   9       77.09       69.73      5.28 o 
   1   7   9       72.42       69.45      5.50 o 
   2   7   9        0.63        0.72      2.64 o 
   3   7   9       15.14       12.48      3.95 o 
   4   7   9       11.64       19.70      4.44 o 
   5   7   9       54.31       66.58      9.48 o 
   6   7   9       23.13       38.47      6.98 o 
   7   7   9        0.09        4.93      6.29 o 
 -11   8   9        7.38        8.66      5.56 o 
 -10   8   9        8.06        5.57      4.37 o 
  -9   8   9        0.61       -0.46      3.22 o 
  -8   8   9        0.00       -0.85      3.24 o 
  -7   8   9        1.57        1.45      3.03 o 
  -6   8   9        6.12        7.43      3.17 o 
  -5   8   9      111.75       87.19      9.41 o 
  -4   8   9       25.07       19.96      3.58 o 
  -3   8   9        1.79       -0.02      2.09 o 
  -2   8   9        4.22        6.69      3.70 o 
  -1   8   9       28.79       30.15      5.71 o 
   0   8   9       22.96       30.14      5.62 o 
   1   8   9       18.16       15.94      4.90 o 
   2   8   9       11.74       18.62      4.94 o 
   3   8   9        0.10       -5.17      5.17 o 
   4   8   9        1.25        1.26      2.71 o 
   5   8   9        8.67       10.57      4.49 o 
   6   8   9        2.17        1.43      5.21 o 
   7   8   9       26.77       31.66      8.93 o 
 -11   9   9        0.52       13.80     12.27 o 
 -10   9   9       12.63       16.73      5.64 o 
  -9   9   9        0.01        6.62      4.43 o 
  -8   9   9        1.31       -0.13      3.30 o 
  -7   9   9       15.50       21.02      5.03 o 
  -6   9   9        1.11        5.83      3.52 o 
  -5   9   9      253.77      251.73     13.23 o 
  -4   9   9       10.66       15.94      3.65 o 
  -3   9   9        0.34       -0.66      2.39 o 
  -2   9   9       28.21       29.37      5.13 o 
  -1   9   9      160.69      132.25      9.65 o 
   0   9   9        4.83        5.23      4.19 o 
   1   9   9        0.38       -3.84      3.84 o 
   2   9   9       13.97       15.37      5.11 o 
   3   9   9       16.57       13.02      4.00 o 
   4   9   9        4.58        9.78      4.14 o 
   5   9   9        2.06        6.65      3.97 o 
   6   9   9        1.65       -0.02      4.56 o 
 -10  10   9        3.12        0.53      3.94 o 
  -9  10   9        2.60        1.13      3.89 o 
  -8  10   9        7.14        5.05      4.13 o 
  -7  10   9       11.98       17.60      5.44 o 
  -6  10   9      103.97      105.95      8.45 o 
  -5  10   9        0.42        6.52      5.47 o 
  -4  10   9        5.47        7.02      2.99 o 
  -3  10   9       20.44       11.60      3.51 o 
  -2  10   9       10.55        2.99      3.31 o 
  -1  10   9        9.17       18.27      5.36 o 
   0  10   9        0.31       -0.91      3.29 o 
   1  10   9        5.85       10.61      4.60 o 
   2  10   9        1.48        3.20      3.91 o 
   3  10   9        6.67        6.46      4.37 o 
   4  10   9       14.83       23.61      9.70 o 
   5  10   9        0.67       10.44      5.46 o 
   6  10   9        1.00       -0.44      4.96 o 
 -10  11   9        5.02       13.28      6.42 o 
  -9  11   9       22.75       15.82      5.91 o 
  -8  11   9       23.51       26.65      6.25 o 
  -7  11   9        0.24       -1.59      3.61 o 
  -6  11   9       14.08       18.92      5.29 o 
  -5  11   9       38.51       41.27      6.40 o 
  -4  11   9       59.19       60.68      6.36 o 
  -3  11   9       69.01       72.82      7.71 o 
  -2  11   9        1.13        4.58      3.85 o 
  -1  11   9        6.36        9.08      6.24 o 
   0  11   9       13.31        3.54      3.85 o 
   1  11   9        0.04        1.41      3.42 o 
   2  11   9        0.49        3.00      4.11 o 
   3  11   9        0.02        2.90      5.32 o 
   4  11   9        3.54        6.48      4.96 o 
   5  11   9        0.24       -4.61      6.36 o 
  -9  12   9       18.17       20.93      6.62 o 
  -8  12   9       13.98       11.44      5.38 o 
  -7  12   9        3.16        2.83      4.21 o 
  -6  12   9        1.99       -2.52      4.28 o 
  -5  12   9        7.17        7.16      4.15 o 
  -4  12   9       35.83       41.52      7.72 o 
  -3  12   9        4.67        3.19      3.77 o 
  -2  12   9        4.19        6.65      4.13 o 
  -1  12   9        3.51        6.35      4.19 o 
   0  12   9        2.62       -0.30      3.13 o 
   1  12   9        0.36        9.67      9.30 o 
   2  12   9        4.32        6.21      4.82 o 
   3  12   9        1.78        4.96      4.63 o 
   4  12   9        0.17       -2.42      5.17 o 
  -8  13   9        1.21       -6.10     10.91 o 
  -7  13   9       27.88       30.12      8.27 o 
  -6  13   9        4.27       -0.68      3.56 o 
  -5  13   9        0.80        6.20      5.14 o 
  -4  13   9       11.78        9.84      5.63 o 
  -3  13   9        0.04        0.16      3.19 o 
  -2  13   9        0.14        3.56      4.79 o 
  -1  13   9        3.12        7.19      4.91 o 
   0  13   9        9.58        3.97      4.36 o 
   1  13   9        9.34        1.03      4.02 o 
   2  13   9        0.42       -0.13      3.31 o 
   3  13   9        0.42        4.70      6.21 o 
  -6  14   9        0.05        1.83      5.13 o 
  -5  14   9       10.54       16.04      9.68 o 
  -4  14   9        0.01        1.35      4.40 o 
  -3  14   9        0.02        0.18      4.01 o 
  -2  14   9        0.74        5.19      5.46 o 
  -1  14   9        1.03       -3.24      4.96 o 
   0  14   9        0.85        2.51      4.79 o 
   1  14   9        0.42        2.46      4.36 o 
  -3  15   9        0.08       -3.45      7.94 o 
  -2  15   9        1.09       -6.09      6.09 o 
 -12   0  10       33.89       37.51     10.13 o 
 -10   0  10        0.29        2.07      2.77 o 
  -8   0  10       65.78       61.21      8.07 o 
  -6   0  10      245.75      250.27     12.62 o 
  -4   0  10       20.15       33.95      5.88 o 
  -2   0  10       40.49       43.64      4.70 o 
   0   0  10        0.11        5.94      3.52 o 
   2   0  10       39.70       40.32      7.53 o 
   4   0  10       63.01       62.51     13.78 o 
   6   0  10      142.04      117.36     15.84 o 
   8   0  10       29.93       32.68     14.11 o 
 -13   1  10        5.72       22.77     11.51 o 
 -12   1  10        0.87       -3.05      4.83 o 
 -11   1  10        1.37        1.16      3.46 o 
 -10   1  10       69.06       77.24      6.47 o 
  -9   1  10       23.53       27.09      5.01 o 
  -8   1  10        2.78        7.73      2.54 o 
  -7   1  10      120.39      115.53      5.60 o 
  -6   1  10       13.81       22.68      3.18 o 
  -5   1  10        5.28        6.09      2.32 o 
  -4   1  10      161.98      157.88      7.24 o 
  -3   1  10      257.42      241.41      7.68 o 
  -2   1  10       73.05       76.02      5.48 o 
  -1   1  10      127.74      115.15      5.59 o 
   0   1  10      258.42      229.09      9.60 o 
   1   1  10        1.82        3.42      2.68 o 
   2   1  10       40.05       33.43      3.79 o 
   3   1  10      148.80      143.92     10.28 o 
   4   1  10      181.79      167.98     12.22 o 
   5   1  10       26.95       40.52      6.93 o 
   6   1  10       43.27       40.28      7.69 o 
   7   1  10        7.07        3.66      4.64 o 
   8   1  10        2.97        3.59      4.89 o 
 -13   2  10       14.45        6.49      5.69 o 
 -12   2  10       43.15       49.75      9.29 o 
 -11   2  10        4.77        0.36      3.42 o 
 -10   2  10       21.22       15.35      4.29 o 
  -9   2  10       10.25       20.27      3.39 o 
  -8   2  10       39.68       47.63      4.12 o 
  -7   2  10        6.25        4.63      2.10 o 
  -6   2  10       17.39       19.99      2.71 o 
  -5   2  10      107.75      118.79      5.60 o 
  -4   2  10      458.70      451.63     11.98 o 
  -3   2  10      307.58      295.55     10.71 o 
  -2   2  10      441.52      404.15     10.74 o 
  -1   2  10      479.18      447.20     11.46 o 
   0   2  10       45.73       54.98      4.93 o 
   1   2  10        0.05       -1.87      5.61 o 
   2   2  10       32.80       35.97      5.65 o 
   3   2  10      295.72      285.45     12.45 o 
   4   2  10       39.55       36.56      6.36 o 
   5   2  10        1.47       16.67      5.43 o 
   6   2  10        4.98        3.31      4.29 o 
   7   2  10        6.00       11.41      7.91 o 
   8   2  10        0.08        3.50      5.48 o 
 -13   3  10       31.15       32.49      9.01 o 
 -12   3  10        7.86       10.68      5.66 o 
 -11   3  10        5.42        3.94      3.76 o 
 -10   3  10       24.32       25.84      6.61 o 
  -9   3  10        1.52        7.63      4.04 o 
  -8   3  10       11.03        3.47      2.69 o 
  -7   3  10       20.78       24.44      3.70 o 
  -6   3  10       31.66       36.37      3.09 o 
  -5   3  10        9.33        6.24      1.84 o 
  -4   3  10      231.00      224.69      7.59 o 
  -3   3  10        1.80        1.82      2.51 o 
  -2   3  10       67.90       80.55      4.43 o 
  -1   3  10      158.70      130.36      5.02 o 
   0   3  10       11.46       19.84      3.98 o 
   1   3  10      591.52      522.71     16.63 o 
   2   3  10       21.97       34.27      7.32 o 
   3   3  10       44.22       44.35      4.95 o 
   4   3  10       18.86       23.43      5.90 o 
   5   3  10       20.31       33.01      7.75 o 
   6   3  10        0.92       -1.99      4.04 o 
   7   3  10       10.15        5.98      4.80 o 
 -12   4  10        7.99        1.84      4.93 o 
 -11   4  10        0.67        0.49      3.40 o 
 -10   4  10       47.00       47.71      7.46 o 
  -9   4  10       86.33       86.63      7.92 o 
  -8   4  10        1.68        4.36      2.77 o 
  -7   4  10        3.74       15.82      5.22 o 
  -6   4  10       55.61       47.05      4.42 o 
  -5   4  10        5.99        5.77      2.94 o 
  -4   4  10      597.56      573.05     18.12 o 
  -3   4  10      256.11      246.29      9.12 o 
  -2   4  10      116.06      111.44      5.81 o 
  -1   4  10      101.67       99.08      5.87 o 
   0   4  10     1106.40     1030.51     28.63 o 
   1   4  10      140.86      133.37      7.52 o 
   2   4  10        8.38       12.61      4.10 o 
   3   4  10        2.48       -1.01      2.94 o 
   4   4  10       32.97       30.02      4.51 o 
   5   4  10       27.70       31.15     10.16 o 
   6   4  10        0.00       -0.78      3.96 o 
   7   4  10       15.37       15.52      5.87 o 
 -12   5  10       16.74        9.82      6.04 o 
 -11   5  10       30.65       32.93      6.08 o 
 -10   5  10        0.02        2.75      4.36 o 
  -9   5  10       37.89       33.47      6.13 o 
  -8   5  10       36.00       41.42      5.82 o 
  -7   5  10       17.68       32.15      4.57 o 
  -6   5  10       10.09       16.10      3.58 o 
  -5   5  10      128.45      129.12      7.41 o 
  -4   5  10      226.52      217.58      9.36 o 
  -3   5  10       39.71       43.99      4.58 o 
  -2   5  10      228.81      201.94      6.55 o 
  -1   5  10       59.65       70.06      6.18 o 
   0   5  10       11.63        9.25      3.18 o 
   1   5  10        8.23       -0.85      2.24 o 
   2   5  10      161.33      133.88      8.25 o 
   3   5  10      152.47      160.34      9.20 o 
   4   5  10       32.08       38.93      5.50 o 
   5   5  10        6.42        7.67      4.30 o 
   6   5  10        4.79        1.84      4.13 o 
   7   5  10        0.24       -2.52      4.52 o 
 -12   6  10        8.56        3.85      5.45 o 
 -11   6  10        8.69        3.26      3.86 o 
 -10   6  10       49.45       48.28      7.17 o 
  -9   6  10        2.30       -3.35      4.11 o 
  -8   6  10        4.66        0.66      4.29 o 
  -7   6  10        2.69        3.08      2.80 o 
  -6   6  10      341.01      332.72     13.02 o 
  -5   6  10        9.03        8.14      3.92 o 
  -4   6  10       11.72       13.20      3.31 o 
  -3   6  10      138.66      125.55      7.36 o 
  -2   6  10      437.94      425.19     14.00 o 
  -1   6  10      124.25      119.87     10.64 o 
   0   6  10        8.91       15.42      3.28 o 
   1   6  10       98.34       73.70      5.65 o 
   2   6  10      108.28      100.49      7.52 o 
   3   6  10      140.01      141.46      9.55 o 
   4   6  10       23.37       23.81      5.49 o 
   5   6  10        4.08        0.73      3.82 o 
   6   6  10        0.30       -4.62      4.80 o 
   7   6  10        0.01        7.46      6.90 o 
 -11   7  10       65.09       69.39      9.95 o 
 -10   7  10        3.07        4.88      4.50 o 
  -9   7  10       13.82       25.14      7.09 o 
  -8   7  10       36.71       41.57      6.07 o 
  -7   7  10      150.56      149.01     10.17 o 
  -6   7  10       47.11       48.02      5.61 o 
  -5   7  10        2.73       -2.35      2.58 o 
  -4   7  10        5.29        5.27      5.14 o 
  -3   7  10      155.80      138.62      7.50 o 
  -2   7  10       34.12       34.01      5.99 o 
  -1   7  10        4.30        5.22      3.50 o 
   0   7  10        3.01        9.84      5.61 o 
   1   7  10        1.19        0.45      2.32 o 
   2   7  10        6.26        2.09      2.80 o 
   3   7  10       14.31       20.10      4.50 o 
   4   7  10       24.34       27.57      5.36 o 
   5   7  10       14.73       12.18      4.71 o 
   6   7  10       21.24       29.75      9.71 o 
 -11   8  10        5.56        4.95      4.66 o 
 -10   8  10        3.31       -1.92      3.86 o 
  -9   8  10        5.67       11.03      4.83 o 
  -8   8  10       32.41       25.74      5.71 o 
  -7   8  10       43.37       49.36      6.79 o 
  -6   8  10        0.54       -0.52      2.37 o 
  -5   8  10       63.07       63.41      5.78 o 
  -4   8  10       69.53       66.94      5.83 o 
  -3   8  10        0.04       -0.05      2.42 o 
  -2   8  10       10.52        9.43      3.87 o 
  -1   8  10       12.28       22.72      8.10 o 
   0   8  10        0.26        1.14      3.80 o 
   1   8  10       15.78       11.57      4.78 o 
   2   8  10        4.25       10.38      4.54 o 
   3   8  10       22.65       32.71      4.99 o 
   4   8  10       38.04       43.78      9.16 o 
   5   8  10        2.01        5.91      4.56 o 
   6   8  10       24.60       14.50      9.95 o 
 -10   9  10        1.39        1.58      3.86 o 
  -9   9  10       14.49       13.13      5.09 o 
  -8   9  10        4.04        8.09      5.04 o 
  -7   9  10       12.13       25.74      8.24 o 
  -6   9  10       27.92       28.75      5.88 o 
  -5   9  10       33.71       46.81      5.72 o 
  -4   9  10        0.09        5.20      2.70 o 
  -3   9  10        2.95        3.47      3.58 o 
  -2   9  10        0.02        0.44      2.88 o 
  -1   9  10       15.82       15.71      4.97 o 
   0   9  10        0.02       -0.86      3.71 o 
   1   9  10       13.51       24.50      7.44 o 
   2   9  10        1.79        4.07      4.36 o 
   3   9  10        6.46       12.53      5.81 o 
   4   9  10        3.93       27.28     10.35 o 
   5   9  10       53.85       66.31      9.89 o 
 -10  10  10        8.46       12.18      6.38 o 
  -9  10  10       14.69       14.17      5.64 o 
  -8  10  10       11.58       12.95      5.21 o 
  -7  10  10        1.99        4.66      4.18 o 
  -6  10  10       13.37       13.80      4.75 o 
  -5  10  10        3.21        6.79      3.58 o 
  -4  10  10       20.08       26.20      5.35 o 
  -3  10  10       14.72       17.90      5.06 o 
  -2  10  10        0.01        4.12      4.10 o 
  -1  10  10        9.62       21.84      7.78 o 
   0  10  10        5.59        5.43      4.29 o 
   1  10  10        6.67       11.67      8.37 o 
   2  10  10        7.01       16.80      7.02 o 
   3  10  10        1.40       -2.83      4.53 o 
   4  10  10        2.63        4.58      4.77 o 
   5  10  10        0.33       -4.18      7.49 o 
  -9  11  10        0.50        4.62      4.50 o 
  -8  11  10        0.08        3.59      4.21 o 
  -7  11  10        2.37        3.48      4.46 o 
  -6  11  10       12.25        3.63      3.92 o 
  -5  11  10        1.73       -1.21      3.30 o 
  -4  11  10        2.69        1.57      3.35 o 
  -3  11  10        4.42       -0.62      3.04 o 
  -2  11  10        0.02        2.60      3.68 o 
  -1  11  10        6.99       12.05      9.39 o 
   0  11  10        0.41       11.14     10.14 o 
   1  11  10        1.08        7.61      8.67 o 
   2  11  10        4.22       18.59      8.65 o 
   3  11  10        0.12       -1.70      4.56 o 
   4  11  10        0.99        0.00      4.25 o 
  -8  12  10        7.03        3.67      4.66 o 
  -7  12  10        4.87        0.67      5.19 o 
  -6  12  10       13.07       11.11      6.18 o 
  -5  12  10        2.66       -0.79      4.21 o 
  -4  12  10       11.74        0.61      3.89 o 
  -3  12  10        0.52        1.79      3.85 o 
  -2  12  10       15.17       24.94      6.01 o 
  -1  12  10        4.33        7.54      4.74 o 
   0  12  10        0.42       10.55      5.40 o 
   1  12  10        1.07        4.81      4.70 o 
   2  12  10        5.05       12.07      7.45 o 
   3  12  10        0.67       -0.34      3.89 o 
  -6  13  10        2.16        7.41      6.94 o 
  -5  13  10        0.05       -2.37      4.99 o 
  -4  13  10        0.08        3.11      4.72 o 
  -3  13  10        0.10       -0.43      3.95 o 
  -2  13  10        3.30        4.52      4.91 o 
  -1  13  10        1.34        8.90      6.12 o 
   0  13  10        0.00       -0.67      3.68 o 
   1  13  10        7.79        1.32      4.54 o 
  -4  14  10        5.42        8.55      7.45 o 
  -3  14  10        5.59       18.53      7.18 o 
  -2  14  10        1.63        6.42      5.69 o 
  -1  14  10        1.15        6.45      8.77 o 
 -11   0  11       11.60       12.39      9.86 o 
  -9   0  11      205.53      227.89     14.64 o 
  -7   0  11      149.35      126.84      9.62 o 
  -5   0  11      115.54      114.23      8.04 o 
  -3   0  11        3.91        2.91      2.60 o 
  -1   0  11        1.92        6.17      6.36 o 
   1   0  11       32.45       41.57      7.63 o 
   3   0  11       75.30       75.61     11.80 o 
   5   0  11       18.89       12.01      7.09 o 
   7   0  11        0.79       -0.27      6.68 o 
 -12   1  11       14.23       20.93      8.78 o 
 -11   1  11       30.83       29.42      6.43 o 
 -10   1  11       41.59       33.01      5.97 o 
  -9   1  11       74.68       85.22      6.24 o 
  -8   1  11        0.77        9.56      4.40 o 
  -7   1  11      113.18      102.67      5.66 o 
  -6   1  11      381.45      378.14     12.04 o 
  -5   1  11       17.16       20.97      3.52 o 
  -4   1  11        1.62       -1.48      2.54 o 
  -3   1  11        7.48       10.03      2.48 o 
  -2   1  11      119.67      117.15      6.32 o 
  -1   1  11       70.29       55.36      8.31 o 
   0   1  11      102.79      108.61      6.08 o 
   1   1  11      140.16      131.03      7.32 o 
   2   1  11       16.41       22.34      4.97 o 
   3   1  11       17.69       31.39      7.78 o 
   4   1  11        0.66        0.94      3.25 o 
   5   1  11        8.10       10.47      5.35 o 
   6   1  11        0.84        0.20      3.85 o 
   7   1  11        6.89        2.45      4.62 o 
 -12   2  11        2.00       -0.52      4.18 o 
 -11   2  11       14.93        9.80      5.39 o 
 -10   2  11       16.23       20.55      5.42 o 
  -9   2  11       15.15       11.48      7.45 o 
  -8   2  11       55.44       69.60      6.04 o 
  -7   2  11       99.89      101.42      5.68 o 
  -6   2  11       87.09       84.71      5.07 o 
  -5   2  11       46.83       48.52      3.96 o 
  -4   2  11      293.16      272.36      9.54 o 
  -3   2  11      185.64      157.48      7.50 o 
  -2   2  11       34.14       34.82      4.41 o 
  -1   2  11      194.45      168.38      6.54 o 
   0   2  11      370.82      319.52     14.44 o 
   1   2  11       25.94       38.17      4.65 o 
   2   2  11        7.82       10.09      4.32 o 
   3   2  11        1.80        2.77      3.69 o 
   4   2  11        2.42        2.99      3.85 o 
   5   2  11        6.40       10.71      7.23 o 
   6   2  11        2.74        1.63      4.30 o 
   7   2  11        0.24        1.43      4.44 o 
 -12   3  11        1.69       -1.31      4.14 o 
 -11   3  11        5.32        7.27      4.21 o 
 -10   3  11        0.21       -2.29      3.83 o 
  -9   3  11        4.44       14.85      4.64 o 
  -8   3  11        3.67        7.06      3.11 o 
  -7   3  11       35.91       37.99      4.61 o 
  -6   3  11        0.66        1.52      2.22 o 
  -5   3  11       77.44       76.15      4.74 o 
  -4   3  11      212.51      196.64      7.21 o 
  -3   3  11      122.38      110.33      6.57 o 
  -2   3  11      474.10      424.57     12.22 o 
  -1   3  11        3.88        5.45      2.76 o 
   0   3  11       33.85       22.24      3.85 o 
   1   3  11       54.22       44.43      4.61 o 
   2   3  11      158.37      178.11     11.94 o 
   3   3  11        3.99        3.70      4.08 o 
   4   3  11        9.82       12.77      4.80 o 
   5   3  11        2.61        4.47      4.32 o 
   6   3  11        1.94        1.38      4.41 o 
   7   3  11        7.38        9.63      8.66 o 
 -12   4  11       12.68       27.56      7.87 o 
 -11   4  11        2.66        1.41      3.69 o 
 -10   4  11        0.09       -3.94      3.94 o 
  -9   4  11        7.20       11.33      6.13 o 
  -8   4  11        3.39        0.52      4.12 o 
  -7   4  11      135.96      130.23      7.72 o 
  -6   4  11       19.78       19.21      4.08 o 
  -5   4  11        9.77        8.95      3.48 o 
  -4   4  11        0.83        4.35      3.27 o 
  -3   4  11      634.32      581.33     14.87 o 
  -2   4  11      231.97      207.13      9.10 o 
  -1   4  11       22.02       26.78      4.15 o 
   0   4  11       29.90       29.62      4.25 o 
   1   4  11       71.55       83.69      6.77 o 
   2   4  11       31.78       35.80      5.78 o 
   3   4  11        7.03       10.28      7.21 o 
   4   4  11       18.33       21.34     10.00 o 
   5   4  11        6.28        2.24      3.83 o 
   6   4  11        4.87        0.88      4.54 o 
 -12   5  11        0.86       -5.86      5.86 o 
 -11   5  11        2.33       10.51      6.32 o 
 -10   5  11       13.17       13.12      6.30 o 
  -9   5  11        0.04       -2.70      3.47 o 
  -8   5  11       46.91       46.13      6.30 o 
  -7   5  11       82.77       85.57      6.63 o 
  -6   5  11       13.88       15.55      4.49 o 
  -5   5  11       79.88       71.22      6.16 o 
  -4   5  11       65.45       67.81      5.91 o 
  -3   5  11      204.71      195.06      9.27 o 
  -2   5  11        3.02        3.83      3.20 o 
  -1   5  11      107.98       82.02      6.25 o 
   0   5  11      167.47      165.55      9.07 o 
   1   5  11       62.11       64.99      6.12 o 
   2   5  11        5.59        8.11      3.61 o 
   3   5  11        0.02        0.40      2.86 o 
   4   5  11        5.71        4.80      4.46 o 
   5   5  11       20.56       17.98      6.04 o 
   6   5  11        2.47       -0.06      4.14 o 
 -11   6  11        0.23        1.71      3.70 o 
 -10   6  11        0.78        0.61      3.20 o 
  -9   6  11       40.32       30.97      6.39 o 
  -8   6  11        3.83        5.81      3.89 o 
  -7   6  11        1.64        1.67      2.88 o 
  -6   6  11      155.29      149.27      9.46 o 
  -5   6  11      140.97      150.75      8.46 o 
  -4   6  11       56.50       47.77      5.07 o 
  -3   6  11        0.65       -1.04      2.36 o 
  -2   6  11       34.65       39.20      8.28 o 
  -1   6  11       33.95       55.02      8.36 o 
   0   6  11       81.35       83.63     10.03 o 
   1   6  11        0.36       -1.91      2.86 o 
   2   6  11       13.51       25.18      7.20 o 
   3   6  11       17.42        9.92      3.76 o 
   4   6  11        5.38       16.19     10.38 o 
   5   6  11       10.97       14.55      7.79 o 
   6   6  11        0.10       -4.92      4.92 o 
 -11   7  11       15.10       22.03     11.58 o 
 -10   7  11       42.36       58.82      9.67 o 
  -9   7  11       41.15       47.20      6.89 o 
  -8   7  11        0.08        3.02      3.84 o 
  -7   7  11        2.16        5.65      3.62 o 
  -6   7  11      167.44      163.59      9.76 o 
  -5   7  11      111.71      106.47      7.47 o 
  -4   7  11       15.09       16.54      3.38 o 
  -3   7  11        0.01       -3.82      3.82 o 
  -2   7  11        8.00        3.78      3.36 o 
  -1   7  11        0.01       -0.95      2.97 o 
   0   7  11        0.02       -3.27      4.06 o 
   1   7  11       43.20       59.23      7.79 o 
   2   7  11        3.03        4.52      4.18 o 
   3   7  11       15.70       19.51      6.38 o 
   4   7  11       10.82       13.53      5.24 o 
   5   7  11       17.51       23.20     15.88 o 
 -10   8  11       31.25       26.68      9.08 o 
  -9   8  11        0.22        4.66      4.53 o 
  -8   8  11       34.95       35.52      6.56 o 
  -7   8  11        5.91        6.39      4.04 o 
  -6   8  11        5.50        0.04      2.70 o 
  -5   8  11       18.64       13.02      3.75 o 
  -4   8  11        0.12        0.93      2.53 o 
  -3   8  11        2.25        5.90      4.01 o 
  -2   8  11        2.56       -0.21      3.26 o 
  -1   8  11        1.85        3.65      3.59 o 
   0   8  11       29.61       49.25      7.45 o 
   1   8  11        0.15       -3.27      4.25 o 
   2   8  11        0.55       -4.00      4.29 o 
   3   8  11        4.21       -0.69      5.12 o 
   4   8  11       17.98       17.18      7.90 o 
   5   8  11       14.00       26.93      8.27 o 
 -10   9  11        3.62        4.25      4.87 o 
  -9   9  11       40.45       41.14      7.55 o 
  -8   9  11       63.54       64.84      8.29 o 
  -7   9  11       32.60       47.24      7.57 o 
  -6   9  11        8.75        8.11      4.19 o 
  -5   9  11        0.02        1.37      3.13 o 
  -4   9  11        8.78       15.18      4.59 o 
  -3   9  11        5.16        3.00      3.63 o 
  -2   9  11        0.24        0.39      2.94 o 
  -1   9  11        1.66        2.86      3.66 o 
   0   9  11        4.65        7.53      4.49 o 
   1   9  11       14.18       34.38      7.05 o 
   2   9  11       87.91       94.66     10.20 o 
   3   9  11        2.23        1.37      4.39 o 
   4   9  11        9.22        4.89      8.04 o 
  -9  10  11        0.68        2.60      4.55 o 
  -8  10  11       21.53       15.89      5.67 o 
  -7  10  11        0.81       -0.68      3.70 o 
  -6  10  11        3.72        2.40      3.99 o 
  -5  10  11        0.05       -1.30      3.95 o 
  -4  10  11        0.01        1.68      3.63 o 
  -3  10  11        1.19        0.98      3.59 o 
  -2  10  11        5.67        5.87      4.03 o 
  -1  10  11        4.37       -4.04      4.04 o 
   0  10  11        7.16       28.31      7.25 o 
   1  10  11        6.45        8.68      5.48 o 
   2  10  11       13.48       11.73      6.09 o 
   3  10  11        3.19        2.04      4.25 o 
  -8  11  11        0.44        1.72      4.19 o 
  -7  11  11        0.28        3.34      4.91 o 
  -6  11  11        0.75       -2.66      4.90 o 
  -5  11  11       24.22       25.66     11.08 o 
  -4  11  11       16.12       12.55      5.92 o 
  -3  11  11        1.31        5.46      5.39 o 
  -2  11  11        9.73       18.84      7.40 o 
  -1  11  11       26.66       27.82      6.52 o 
   0  11  11        2.57        9.04      5.48 o 
   1  11  11        6.12        9.80      6.02 o 
   2  11  11        4.42       11.66      6.06 o 
  -7  12  11        1.27        3.92      6.69 o 
  -6  12  11        1.20        1.43      4.66 o 
  -5  12  11       11.58       13.22      6.64 o 
  -4  12  11        1.32       -1.92      4.48 o 
  -3  12  11        0.06       -0.01      4.34 o 
  -2  12  11        6.48        9.25      5.74 o 
  -1  12  11        0.03        1.35      4.04 o 
   0  12  11        8.60        3.12      4.54 o 
   1  12  11        4.59        8.95      5.77 o 
  -4  13  11        1.57        4.71      5.65 o 
  -3  13  11        3.94       -0.57      4.24 o 
  -2  13  11       19.11       20.68      7.07 o 
  -1  13  11        9.64       14.56      6.60 o 
 -12   0  12       26.32        9.51     10.76 o 
 -10   0  12      179.14      122.62     20.77 o 
  -8   0  12      215.98      238.05     14.22 o 
  -6   0  12       50.54       46.85      6.66 o 
  -4   0  12      271.82      260.13     14.30 o 
  -2   0  12       63.26       42.96     15.30 o 
   0   0  12       18.64       36.11      9.07 o 
   2   0  12        1.47        3.62      7.28 o 
   4   0  12        1.39        7.27      6.31 o 
   6   0  12        5.52        5.27     11.05 o 
 -12   1  12       41.10       46.94     20.99 o 
 -11   1  12        1.32        2.38      6.79 o 
 -10   1  12        4.19       -1.03      3.35 o 
  -9   1  12      178.07      187.03     12.35 o 
  -8   1  12       17.21       13.22      3.36 o 
  -7   1  12       66.29       71.05      5.91 o 
  -6   1  12        3.16        3.50      2.36 o 
  -5   1  12      112.88      102.79      5.99 o 
  -4   1  12      100.54       80.40      5.16 o 
  -3   1  12        1.92        3.86      2.43 o 
  -2   1  12       44.04       43.69      3.83 o 
  -1   1  12        9.25       13.10      4.04 o 
   0   1  12        0.21        4.43      3.27 o 
   1   1  12        0.10        0.65      3.05 o 
   2   1  12        0.02        1.36      4.03 o 
   3   1  12        1.53       10.54      4.81 o 
   4   1  12       14.31       21.06      7.46 o 
   5   1  12        0.11        5.68      5.35 o 
   6   1  12        9.15       16.29      6.66 o 
 -12   2  12       21.91       33.28     13.40 o 
 -11   2  12       25.78       26.92      7.06 o 
 -10   2  12        6.28        6.22      3.78 o 
  -9   2  12        8.33        8.08      4.22 o 
  -8   2  12       35.56       46.55      5.78 o 
  -7   2  12       30.07       30.60      4.93 o 
  -6   2  12      208.50      192.95      8.63 o 
  -5   2  12       94.18       99.43      6.36 o 
  -4   2  12       45.27       37.74      3.88 o 
  -3   2  12      150.90      128.64      7.45 o 
  -2   2  12        6.18        9.29      2.76 o 
  -1   2  12       97.81       85.64      6.23 o 
   0   2  12        0.03       -3.51      4.98 o 
   1   2  12       11.17       12.26      4.36 o 
   2   2  12       19.89       22.40      5.82 o 
   3   2  12        0.22        0.31      3.12 o 
   4   2  12        0.30       -2.55      4.64 o 
   5   2  12        5.20        3.34      5.56 o 
   6   2  12        0.21       -3.10      5.91 o 
 -11   3  12        0.24        1.84      6.46 o 
 -10   3  12        2.18        3.66      3.69 o 
  -9   3  12        0.04        0.25      2.74 o 
  -8   3  12        4.17        6.65      3.24 o 
  -7   3  12       44.50       47.98      7.43 o 
  -6   3  12       58.89       58.16      5.57 o 
  -5   3  12       54.13       58.38      5.94 o 
  -4   3  12        9.81       19.98      4.07 o 
  -3   3  12       74.63       69.53      4.78 o 
  -2   3  12       38.21       28.62      4.20 o 
  -1   3  12       64.50       58.97      5.77 o 
   0   3  12        4.48        5.72      3.20 o 
   1   3  12        0.44        0.72      3.18 o 
   2   3  12        0.08       -0.31      3.57 o 
   3   3  12        8.36       14.10      6.86 o 
   4   3  12        9.96       11.86      6.98 o 
   5   3  12        0.01        2.87      4.74 o 
 -11   4  12        0.28       -5.53      5.53 o 
 -10   4  12        5.65        6.12      5.85 o 
  -9   4  12        1.19        1.93      3.39 o 
  -8   4  12        2.01        1.09      2.97 o 
  -7   4  12        3.94        9.64      4.39 o 
  -6   4  12      109.91      101.90      7.79 o 
  -5   4  12      137.65      127.01      7.91 o 
  -4   4  12        6.79       16.71      3.45 o 
  -3   4  12       61.99       70.60      7.23 o 
  -2   4  12       26.32       32.64      4.23 o 
  -1   4  12        0.64       -1.24      2.49 o 
   0   4  12        5.16        0.66      2.57 o 
   1   4  12       34.69       37.03      4.91 o 
   2   4  12       17.82       18.47      5.50 o 
   3   4  12        7.61        5.98      4.62 o 
   4   4  12        1.91        3.82      4.18 o 
   5   4  12        0.04       -3.78      5.60 o 
 -11   5  12        4.67        3.53      4.34 o 
 -10   5  12        9.48       12.32      5.59 o 
  -9   5  12        1.25        2.50      3.77 o 
  -8   5  12       11.91       12.45      4.61 o 
  -7   5  12       59.72       63.32      8.31 o 
  -6   5  12      191.44      193.23     11.22 o 
  -5   5  12       23.23       27.35      5.95 o 
  -4   5  12       19.30       19.40      6.26 o 
  -3   5  12       17.52       17.96      4.89 o 
  -2   5  12       14.97       18.45      4.95 o 
  -1   5  12       13.21       22.14      5.49 o 
   0   5  12       11.54       12.62      3.95 o 
   1   5  12       11.62        7.86      3.60 o 
   2   5  12        3.62        6.46      3.40 o 
   3   5  12        0.04       -1.02      3.89 o 
   4   5  12        2.93        3.91      4.68 o 
   5   5  12        5.49        3.15      4.34 o 
 -11   6  12        4.47        3.63      5.34 o 
 -10   6  12        0.43        2.06      4.13 o 
  -9   6  12       56.20       60.41      8.16 o 
  -8   6  12       40.13       47.69      6.85 o 
  -7   6  12        1.32        1.97      3.49 o 
  -6   6  12        0.96       -0.40      2.53 o 
  -5   6  12        4.11        1.41      2.99 o 
  -4   6  12       29.18       28.81      4.45 o 
  -3   6  12        8.92       11.30      4.20 o 
  -2   6  12        0.25        4.29      4.45 o 
  -1   6  12       43.32       50.37      7.31 o 
   0   6  12       16.04       10.26      4.69 o 
   1   6  12        3.04        1.75      3.53 o 
   2   6  12        0.54        3.19      3.78 o 
   3   6  12        1.85        0.88      4.80 o 
   4   6  12       10.93        1.27      5.13 o 
 -10   7  12       10.57        8.99      5.18 o 
  -9   7  12       65.07       71.21      9.02 o 
  -8   7  12       71.21       65.81      7.92 o 
  -7   7  12        6.78        2.03      3.38 o 
  -6   7  12        6.25        4.13      3.12 o 
  -5   7  12       10.89        7.61      3.88 o 
  -4   7  12        0.82        2.81      3.49 o 
  -3   7  12        2.53        2.62      3.98 o 
  -2   7  12        4.96        6.32      4.06 o 
  -1   7  12        2.47        1.83      4.14 o 
   0   7  12        0.71       -3.02      3.99 o 
   1   7  12        0.00       -3.07      6.25 o 
   2   7  12        3.17        2.28      4.46 o 
   3   7  12        0.07       -3.11      5.44 o 
   4   7  12        0.09       -5.53      5.77 o 
 -10   8  12        3.99        5.69      8.56 o 
  -9   8  12       18.49       12.99      6.10 o 
  -8   8  12       12.49       18.58      5.47 o 
  -7   8  12        0.08       -3.35      3.73 o 
  -6   8  12        0.52       -1.70      3.21 o 
  -5   8  12        8.86       13.00      5.19 o 
  -4   8  12        7.58       -0.05      3.17 o 
  -3   8  12        1.28       -0.09      2.98 o 
  -2   8  12        8.26        4.39      3.88 o 
  -1   8  12        3.02       -2.04      3.95 o 
   0   8  12        0.01        0.56      3.56 o 
   1   8  12       32.03       48.90      7.50 o 
   2   8  12       44.33       53.70      8.05 o 
   3   8  12        6.84        6.38      6.31 o 
  -9   9  12        2.09       12.67      5.97 o 
  -8   9  12        0.34        0.15      3.76 o 
  -7   9  12        9.73       23.22      5.85 o 
  -6   9  12        6.73       17.68      7.44 o 
  -5   9  12        0.55        2.41      4.17 o 
  -4   9  12        0.36        3.94      4.03 o 
  -3   9  12        5.14        3.93      4.31 o 
  -2   9  12        5.67        8.79      4.93 o 
  -1   9  12       18.41       20.35      6.07 o 
   0   9  12        0.02       -2.96      4.25 o 
   1   9  12       24.09       33.15     12.39 o 
   2   9  12        1.18        1.32      4.33 o 
   3   9  12        1.55        5.47      7.28 o 
  -8  10  12       10.61        6.38      6.17 o 
  -7  10  12        0.14       -2.82      5.74 o 
  -6  10  12        0.18        7.06      6.87 o 
  -5  10  12       19.32       28.77      8.12 o 
  -4  10  12        0.00       -1.43      3.92 o 
  -3  10  12        6.75        3.73      4.18 o 
  -2  10  12        3.54        4.19      4.53 o 
  -1  10  12       52.52       75.34      9.77 o 
   0  10  12        5.02        3.21      4.95 o 
   1  10  12        1.25        6.68      4.88 o 
   2  10  12        2.40        9.14      6.48 o 
  -7  11  12       19.79       34.25     18.72 o 
  -6  11  12        2.46        7.46      5.93 o 
  -5  11  12        1.96        4.13      5.42 o 
  -4  11  12       11.01        6.08      5.58 o 
  -3  11  12        0.20       -1.91      3.90 o 
  -2  11  12       15.25       15.23      7.19 o 
  -1  11  12        4.61        8.60      5.25 o 
   0  11  12       10.29       15.18      6.31 o 
  -4  12  12       26.07       23.06     11.86 o 
  -3  12  12       10.12       13.80      7.82 o 
  -2  12  12        3.73        6.84      5.67 o 
 -11   0  13       61.53       80.76     18.60 o 
  -9   0  13        5.08        7.92      9.32 o 
  -7   0  13      205.80      187.39     12.70 o 
  -5   0  13        9.39        1.55      3.82 o 
  -3   0  13      122.20      115.19      9.25 o 
  -1   0  13        2.80        3.84      8.15 o 
   1   0  13        7.98       12.81      7.44 o 
   3   0  13        1.47        5.19      6.19 o 
 -11   1  13        1.38       -3.53      5.91 o 
 -10   1  13       20.81       11.75      6.91 o 
  -9   1  13       25.70       26.33      5.45 o 
  -8   1  13       40.09       27.25      4.91 o 
  -7   1  13        4.70        8.43      3.33 o 
  -6   1  13        2.58       -1.12      2.21 o 
  -5   1  13       43.27       48.62      4.83 o 
  -4   1  13        5.39        9.92      2.73 o 
  -3   1  13        6.06        8.81      4.30 o 
  -2   1  13        0.72        0.66      2.36 o 
  -1   1  13        3.19        3.66      3.40 o 
   0   1  13        0.06       10.56     10.79 o 
   1   1  13        7.61        7.18      4.73 o 
   2   1  13        4.23        2.13      3.71 o 
   3   1  13       12.59       13.14      7.49 o 
   4   1  13        8.84        5.39      4.87 o 
 -11   2  13       26.73       25.74     11.08 o 
 -10   2  13        4.12        0.38      4.01 o 
  -9   2  13       42.76       45.82      7.23 o 
  -8   2  13       26.44       23.54      5.09 o 
  -7   2  13        3.30        7.18      4.09 o 
  -6   2  13        0.44        0.93      2.40 o 
  -5   2  13       27.11       37.55      5.74 o 
  -4   2  13       33.64       28.56      3.72 o 
  -3   2  13       11.74       20.56      6.44 o 
  -2   2  13       14.61       20.07      3.96 o 
  -1   2  13       16.35       11.71      3.51 o 
   0   2  13        0.19        4.83      3.53 o 
   1   2  13        0.49       -0.23      3.09 o 
   2   2  13       17.70       32.29     14.19 o 
   3   2  13        0.26        1.49      4.03 o 
   4   2  13       11.70       10.41      6.09 o 
 -11   3  13        3.08       10.89      8.03 o 
 -10   3  13       33.88       24.53      6.03 o 
  -9   3  13        3.48       -0.32      3.19 o 
  -8   3  13        0.09       -0.90      3.00 o 
  -7   3  13        0.95        5.43      3.57 o 
  -6   3  13       19.30       23.99      4.66 o 
  -5   3  13        1.52       -2.66      2.66 o 
  -4   3  13        1.44        3.67      2.94 o 
  -3   3  13        2.92        0.42      3.68 o 
  -2   3  13        1.57       -3.05      3.05 o 
  -1   3  13        6.70        6.43      2.99 o 
   0   3  13        0.49        3.24      3.43 o 
   1   3  13        0.97       -0.68      3.52 o 
   2   3  13        1.22       -1.05      3.68 o 
   3   3  13       12.34       12.33      5.88 o 
   4   3  13       17.12       26.48      7.11 o 
 -10   4  13        0.05       -1.90      3.99 o 
  -9   4  13        2.68        6.28      4.09 o 
  -8   4  13        9.63        1.54      3.50 o 
  -7   4  13        1.11        1.06      3.22 o 
  -6   4  13        5.52       16.66      4.85 o 
  -5   4  13        0.56        8.41      4.49 o 
  -4   4  13        0.02        2.58      3.53 o 
  -3   4  13        0.03       -0.39      3.98 o 
  -2   4  13        5.35       12.51      9.64 o 
  -1   4  13        8.92       14.71      6.27 o 
   0   4  13       13.32       19.82      6.62 o 
   1   4  13        2.80       21.02     15.10 o 
   2   4  13        0.06        4.13      3.87 o 
   3   4  13        2.23       -0.60      3.58 o 
   4   4  13        1.79        1.95      4.56 o 
 -10   5  13        5.03        1.84      4.09 o 
  -9   5  13       47.64       55.07      8.33 o 
  -8   5  13       13.10        5.55      3.87 o 
  -7   5  13       17.74       15.21      4.01 o 
  -6   5  13        0.11       -0.63      2.61 o 
  -5   5  13        0.02        2.67      3.13 o 
  -4   5  13        0.53        4.29      4.70 o 
  -3   5  13        0.00       -2.81      3.56 o 
  -2   5  13        2.61        5.04      4.02 o 
  -1   5  13        2.44        4.75      3.72 o 
   0   5  13        1.38        0.34      3.23 o 
   1   5  13        3.11        2.41      5.37 o 
   2   5  13        4.83       11.20     14.29 o 
   3   5  13        1.23       -3.28      5.92 o 
 -10   6  13        0.91       -0.39      3.95 o 
  -9   6  13       11.53       10.56      5.20 o 
  -8   6  13        0.38       -1.14      3.17 o 
  -7   6  13        4.95        1.49      3.20 o 
  -6   6  13        1.47       -1.61      3.73 o 
  -5   6  13        0.03        3.85      3.83 o 
  -4   6  13       34.16       44.06      6.77 o 
  -3   6  13        2.91        0.16      3.97 o 
  -2   6  13        1.00       -0.35      3.37 o 
  -1   6  13        1.04       -0.85      3.69 o 
   0   6  13        3.15        4.09      3.95 o 
   1   6  13        0.12        1.18      4.84 o 
   2   6  13       14.37        8.75      7.66 o 
   3   6  13        0.58       -5.70      6.11 o 
  -9   7  13        9.19       10.71      5.29 o 
  -8   7  13        0.84        1.63      3.78 o 
  -7   7  13       13.69       13.83      5.33 o 
  -6   7  13        0.37       -1.94      4.17 o 
  -5   7  13        3.80        4.28      3.98 o 
  -4   7  13       11.50       23.00      9.76 o 
  -3   7  13        0.19       -2.85      3.85 o 
  -2   7  13        2.73       14.16      7.05 o 
  -1   7  13        0.79       -2.73      4.25 o 
   0   7  13        0.91        3.14      4.26 o 
   1   7  13        0.03       -0.23      3.68 o 
   2   7  13        4.19       23.53     12.93 o 
  -8   8  13        7.21        3.50      4.88 o 
  -7   8  13        6.27        1.34      4.50 o 
  -6   8  13       11.95       21.53      6.73 o 
  -5   8  13        9.64        7.27      4.79 o 
  -4   8  13        0.22       -4.36      4.36 o 
  -3   8  13        2.15        7.72      4.94 o 
  -2   8  13        8.76        4.41      4.49 o 
  -1   8  13       19.92       28.12      6.81 o 
   0   8  13        9.93       13.34      8.37 o 
   1   8  13        0.33        6.32      5.04 o 
   2   8  13        2.52        4.74      6.00 o 
  -7   9  13        0.99        5.31      5.59 o 
  -6   9  13        6.87        6.14      5.52 o 
  -5   9  13        4.16        5.91      5.14 o 
  -4   9  13        1.12        4.32      4.41 o 
  -3   9  13        2.32        2.54      4.20 o 
  -2   9  13       31.95       49.20      8.93 o 
  -1   9  13        0.84       -3.60      4.34 o 
   0   9  13        5.57        6.72      5.36 o 
   1   9  13        1.42        6.83      5.45 o 
  -6  10  13        0.85        8.98      6.82 o 
  -5  10  13        0.53       -2.27      4.72 o 
  -4  10  13        9.08        7.23      6.25 o 
  -3  10  13        6.47       18.96      9.56 o 
  -2  10  13        0.56       -2.97      4.33 o 
  -1  10  13        0.12        3.75      5.18 o 
 -10   0  14        8.64        2.06      7.73 o 
  -8   0  14        1.06       -2.26      5.28 o 
  -6   0  14        7.28        1.98      3.70 o 
  -4   0  14        0.01        0.59      4.50 o 
  -2   0  14      122.63      140.56     16.57 o 
   0   0  14        1.01        2.21      5.64 o 
   2   0  14       14.32       16.32      8.01 o 
 -10   1  14       13.43       10.39      6.73 o 
  -9   1  14        0.09       -0.12      3.94 o 
  -8   1  14       10.38       16.02      4.80 o 
  -7   1  14        0.07       -0.19      2.75 o 
  -6   1  14        6.31        7.34      3.93 o 
  -5   1  14        0.32       -0.75      2.74 o 
  -4   1  14        1.78        1.58      2.37 o 
  -3   1  14        1.04        3.28      3.03 o 
  -2   1  14        8.34        5.52      4.06 o 
  -1   1  14       12.88       24.13      5.69 o 
   0   1  14        7.68       21.25      5.29 o 
   1   1  14       44.52       48.34      7.89 o 
   2   1  14       10.95        9.17      5.08 o 
   3   1  14        6.12        6.22      5.31 o 
 -10   2  14        4.48        5.05      6.43 o 
  -9   2  14        0.01        0.33      3.95 o 
  -8   2  14        3.29        1.93      2.76 o 
  -7   2  14        0.11       -2.78      3.22 o 
  -6   2  14        2.48        8.14      6.02 o 
  -5   2  14        0.08        3.55      3.09 o 
  -4   2  14        0.03        1.54      3.61 o 
  -3   2  14       11.06       15.27      5.25 o 
  -2   2  14        0.03       -0.31      3.50 o 
  -1   2  14       25.18       41.76      7.15 o 
   0   2  14        7.07       15.82      5.30 o 
   1   2  14       26.66       29.55      6.51 o 
   2   2  14        3.12       22.29     10.99 o 
   3   2  14        0.29       -3.68      4.86 o 
 -10   3  14        6.38       11.84      7.91 o 
  -9   3  14        1.12        4.09      4.66 o 
  -8   3  14        0.68        3.48      4.65 o 
  -7   3  14        0.20        4.95      3.47 o 
  -6   3  14        0.00        1.32      2.97 o 
  -5   3  14        9.33       20.27     10.78 o 
  -4   3  14       23.27       41.26      6.87 o 
  -3   3  14        0.16        2.88      3.40 o 
  -2   3  14        4.60       11.49      6.02 o 
  -1   3  14        3.70        8.70      6.46 o 
   0   3  14       19.92       23.50     11.20 o 
   1   3  14       11.53       34.33     11.58 o 
   2   3  14        2.27        2.36      5.23 o 
   3   3  14        4.03       -3.53     11.18 o 
  -9   4  14        3.04        7.69      5.69 o 
  -8   4  14        0.38        2.37      4.81 o 
  -7   4  14        0.82       -0.53      3.20 o 
  -6   4  14        0.28        1.02      3.29 o 
  -5   4  14        1.50        9.69      7.17 o 
  -4   4  14        3.64        3.37      3.89 o 
  -3   4  14       16.61       14.31      5.13 o 
  -2   4  14        3.17        2.66      3.89 o 
  -1   4  14        0.65       16.38      9.53 o 
   0   4  14        0.34        0.69      4.92 o 
   1   4  14        5.65        4.07      5.98 o 
   2   4  14        2.16        0.94      5.41 o 
  -9   5  14        1.90        4.64      6.30 o 
  -8   5  14        4.49        1.25      4.12 o 
  -7   5  14        0.03        3.11      4.25 o 
  -6   5  14        5.11        4.30      4.28 o 
  -5   5  14        4.80        4.93      4.16 o 
  -4   5  14        3.12        0.25      3.95 o 
  -3   5  14        8.22       21.06      6.95 o 
  -2   5  14        4.47        2.02      3.45 o 
  -1   5  14        0.14       -0.37      3.94 o 
   0   5  14        2.72        0.60      4.74 o 
   1   5  14        2.35        1.20      5.05 o 
   2   5  14        1.44        4.80      6.29 o 
  -8   6  14        1.32        2.95      5.14 o 
  -7   6  14        8.59        0.17      3.56 o 
  -6   6  14       12.56        9.05      4.78 o 
  -5   6  14        0.77       -1.50      3.83 o 
  -4   6  14        6.45        9.67      4.90 o 
  -3   6  14        0.93        5.43      4.76 o 
  -2   6  14        1.44        3.13      3.71 o 
  -1   6  14        8.68       15.30      8.46 o 
   0   6  14        0.00       -5.60      5.75 o 
   1   6  14        2.32        5.90      7.26 o 
  -8   7  14        1.21       -0.72      5.28 o 
  -7   7  14       10.77        5.51      5.79 o 
  -6   7  14        0.02        2.39      4.54 o 
  -5   7  14        0.36        1.92      4.33 o 
  -4   7  14        0.64       -1.03      3.85 o 
  -3   7  14        0.08       11.29      6.83 o 
  -2   7  14        0.04        3.08      4.41 o 
  -1   7  14        1.99        3.88      4.86 o 
   0   7  14        4.51       12.06      7.35 o 
  -7   8  14        2.50        1.51      8.35 o 
  -6   8  14        0.39       -0.35      4.15 o 
  -5   8  14        0.77        2.55      5.08 o 
  -4   8  14        3.40        4.47      4.61 o 
  -3   8  14        1.64        2.36      4.06 o 
  -2   8  14        0.15       -4.20      4.43 o 
  -1   8  14        1.88       -1.38      4.38 o 
  -4   9  14        0.31       -4.40      5.50 o 
  -3   9  14        0.18       -1.23      4.39 o 
  -9   0  15        0.01        6.76      8.66 o 
  -7   0  15        0.43        6.08      6.77 o 
  -5   0  15      102.98      114.08     24.46 o 
  -3   0  15       13.80       18.61      7.33 o 
  -1   0  15       11.61       16.39      8.34 o 
   1   0  15        2.92        9.41      7.31 o 
  -9   1  15        0.60       -4.36      6.27 o 
  -8   1  15        0.00        4.47      4.65 o 
  -7   1  15        1.04        6.06      4.66 o 
  -6   1  15        4.34        2.67      5.02 o 
  -5   1  15       31.04       33.60      7.16 o 
  -4   1  15       12.42        9.69      5.50 o 
  -3   1  15       11.03       37.78     10.77 o 
  -2   1  15       46.82       56.52      9.30 o 
  -1   1  15       48.17       60.17     11.72 o 
   0   1  15       17.41       15.07      7.93 o 
   1   1  15        8.21        4.81      6.17 o 
  -8   2  15        9.44       17.11      7.58 o 
  -7   2  15        0.62        8.01      5.82 o 
  -6   2  15        3.70        4.82      4.52 o 
  -5   2  15        3.81       13.31      4.99 o 
  -4   2  15       14.09       40.01      9.05 o 
  -3   2  15       11.05       10.28      5.83 o 
  -2   2  15        5.55        4.08      6.72 o 
  -1   2  15        3.64        8.33      6.09 o 
   0   2  15        2.74       -2.87      5.92 o 
   1   2  15        0.58       -1.33      4.96 o 
  -8   3  15        0.09       -1.10      5.27 o 
  -7   3  15       25.90       26.73      7.91 o 
  -6   3  15        0.63        3.60      6.33 o 
  -5   3  15       13.73       27.68      7.02 o 
  -4   3  15        0.38       -3.05      4.05 o 
  -3   3  15        3.78        3.48      5.42 o 
  -2   3  15        2.27        6.51      7.28 o 
  -1   3  15        0.31       -3.35      5.53 o 
   0   3  15        3.60        8.83      6.86 o 
  -8   4  15        2.99       -0.33      5.49 o 
  -7   4  15        2.94        9.11      8.42 o 
  -6   4  15        0.51        6.73      5.00 o 
  -5   4  15        2.37        1.45      3.87 o 
  -4   4  15        4.53        1.23      3.93 o 
  -3   4  15        8.22        9.88      6.86 o 
  -2   4  15        0.67       -0.06      6.57 o 
  -1   4  15        4.59        9.33      7.79 o 
   0   4  15        5.77        3.12      5.64 o 
  -7   5  15        1.45        4.46      5.27 o 
  -6   5  15        4.19       15.55     10.17 o 
  -5   5  15        1.19        7.13      4.80 o 
  -4   5  15        1.95        4.31      4.76 o 
  -3   5  15        5.08       18.68     14.19 o 
  -2   5  15        0.98        8.02      7.52 o 
  -1   5  15        3.53       12.82      7.44 o 
  -6   6  15        0.39       -0.30      3.74 o 
  -5   6  15        1.89        6.93      4.84 o 
  -4   6  15        0.52       -1.86      5.21 o 
  -3   6  15        2.23        6.17      6.03 o 
  -2   6  15        3.86        4.44      6.40 o 
  -4   7  15        0.01       34.09     18.95 o 
  -6   0  16       19.38       -0.93     11.34 o 
  -4   0  16       21.47       27.18     15.69 o 
  -2   0  16        0.04       -8.43     16.70 o 
  -6   1  16        2.94       -2.21      7.00 o 
  -5   1  16        3.37        0.05      6.04 o 
  -4   1  16       20.01       18.67     10.45 o 
  -3   1  16        9.39       37.67     15.54 o 
  -2   1  16       10.37       -7.52      8.88 o 
  -6   2  16        1.04       -4.15     10.33 o 
  -5   2  16        0.04       14.50     26.15 o 
  -4   2  16       27.34       29.72     12.09 o 
  -3   2  16       13.91       17.75     10.01 o 
  -5   3  16        2.83        2.87     10.76 o 
  -4   3  16        0.10       -3.16      8.84 o 
  -3   3  16        0.79        3.22     12.74 o 
                                                 
